# Supplementary material for: Genotyping of Plasmodiophora brassicae reveals the presence of distinct populations
Source: BMC Genomics. 2018 Apr 16;19:254. doi: 10.1186/s12864-018-4658-1 (PMC5902848; doi:10.1186/s12864-018-4658-1)
Supplement: Supplementary file 2 — Genes containing genetic variants that caused nonsynonymous mutations and distinguished Plasmodiophora brassicae isolates that were virulent on clubroot resistant canola from isolates that were avirulent on clubroot resistant canola, and the associated gene ontology terms. (TSV 113 kb) [file 12864_2018_4658_MOESM2_ESM.tsv]

Gene	Database	Gene Product ID	GO Identifier		GO Term Name	Aspect	Evidence
PBRA_000026	UniProtKB	A0A0G4IGD4	GO:0016020	part_of	membrane	Component	IEA
PBRA_000026	UniProtKB	A0A0G4IGD4	GO:0016021	part_of	integral component of membrane	Component	IEA
PBRA_000034	UniProtKB	A0A0G4IGG2	GO:0046982	enables	protein heterodimerization activity	Function	IEA
PBRA_000034	UniProtKB	A0A0G4IGG2	GO:0005634	part_of	nucleus	Component	IEA
PBRA_000034	UniProtKB	A0A0G4IGG2	GO:0005634	part_of	nucleus	Component	IEA
PBRA_000027	UniProtKB	A0A0G4IGP9	GO:0016020	part_of	membrane	Component	IEA
PBRA_000027	UniProtKB	A0A0G4IGP9	GO:0016021	part_of	integral component of membrane	Component	IEA
PBRA_000080	UniProtKB	A0A0G4IGR4	GO:0005525	enables	GTP binding	Function	IEA
PBRA_000080	UniProtKB	A0A0G4IGR4	GO:0007264	involved_in	small GTPase mediated signal transduction	Process	IEA
PBRA_000080	UniProtKB	A0A0G4IGR4	GO:0005622	part_of	intracellular	Component	IEA
PBRA_000201	UniProtKB	A0A0G4IGS1	GO:0006887	involved_in	exocytosis	Process	IEA
PBRA_000201	UniProtKB	A0A0G4IGS1	GO:0000145	part_of	exocyst	Component	IEA
PBRA_000216	UniProtKB	A0A0G4IGT5	GO:0055114	involved_in	oxidation-reduction process	Process	IEA
PBRA_000216	UniProtKB	A0A0G4IGT5	GO:0016020	part_of	membrane	Component	IEA
PBRA_000216	UniProtKB	A0A0G4IGT5	GO:0016021	part_of	integral component of membrane	Component	IEA
PBRA_000246	UniProtKB	A0A0G4IGW4	GO:0016020	part_of	membrane	Component	IEA
PBRA_000246	UniProtKB	A0A0G4IGW4	GO:0016021	part_of	integral component of membrane	Component	IEA
PBRA_000256	UniProtKB	A0A0G4IGX7	GO:0005524	enables	ATP binding	Function	IEA
PBRA_000122	UniProtKB	A0A0G4IGY6	GO:0003824	enables	catalytic activity	Function	IEA
PBRA_000122	UniProtKB	A0A0G4IGY6	GO:0004152	enables	dihydroorotate dehydrogenase activity	Function	IEA
PBRA_000122	UniProtKB	A0A0G4IGY6	GO:0004152	enables	dihydroorotate dehydrogenase activity	Function	IEA
PBRA_000122	UniProtKB	A0A0G4IGY6	GO:0016491	enables	oxidoreductase activity	Function	IEA
PBRA_000122	UniProtKB	A0A0G4IGY6	GO:0016627	enables	oxidoreductase activity, acting on the CH-CH group of donors	Function	IEA
PBRA_000122	UniProtKB	A0A0G4IGY6	GO:0006207	involved_in	'de novo' pyrimidine nucleobase biosynthetic process	Process	IEA
PBRA_000122	UniProtKB	A0A0G4IGY6	GO:0044205	involved_in	'de novo' UMP biosynthetic process	Process	IEA
PBRA_000122	UniProtKB	A0A0G4IGY6	GO:0055114	involved_in	oxidation-reduction process	Process	IEA
PBRA_000122	UniProtKB	A0A0G4IGY6	GO:0055114	involved_in	oxidation-reduction process	Process	IEA
PBRA_000122	UniProtKB	A0A0G4IGY6	GO:0005737	part_of	cytoplasm	Component	IEA
PBRA_000122	UniProtKB	A0A0G4IGY6	GO:0005739	part_of	mitochondrion	Component	IEA
PBRA_000122	UniProtKB	A0A0G4IGY6	GO:0005743	part_of	mitochondrial inner membrane	Component	IEA
PBRA_000122	UniProtKB	A0A0G4IGY6	GO:0005743	part_of	mitochondrial inner membrane	Component	IEA
PBRA_000122	UniProtKB	A0A0G4IGY6	GO:0016020	part_of	membrane	Component	IEA
PBRA_000259	UniProtKB	A0A0G4IH20	GO:0004114	enables	3',5'-cyclic-nucleotide phosphodiesterase activity	Function	IEA
PBRA_000259	UniProtKB	A0A0G4IH20	GO:0008081	enables	phosphoric diester hydrolase activity	Function	IEA
PBRA_000259	UniProtKB	A0A0G4IH20	GO:0016787	enables	hydrolase activity	Function	IEA
PBRA_000259	UniProtKB	A0A0G4IH20	GO:0046872	enables	metal ion binding	Function	IEA
PBRA_000259	UniProtKB	A0A0G4IH20	GO:0007165	involved_in	signal transduction	Process	IEA
PBRA_000298	UniProtKB	A0A0G4IH34	GO:0003723	enables	RNA binding	Function	IEA
PBRA_000316	UniProtKB	A0A0G4IH40	GO:0000166	enables	nucleotide binding	Function	IEA
PBRA_000316	UniProtKB	A0A0G4IH40	GO:0004674	enables	protein serine/threonine kinase activity	Function	IEA
PBRA_000316	UniProtKB	A0A0G4IH40	GO:0005524	enables	ATP binding	Function	IEA
PBRA_000316	UniProtKB	A0A0G4IH40	GO:0016301	enables	kinase activity	Function	IEA
PBRA_000316	UniProtKB	A0A0G4IH40	GO:0016301	enables	kinase activity	Function	IEA
PBRA_000316	UniProtKB	A0A0G4IH40	GO:0016740	enables	transferase activity	Function	IEA
PBRA_000316	UniProtKB	A0A0G4IH40	GO:0000077	involved_in	DNA damage checkpoint	Process	IEA
PBRA_000316	UniProtKB	A0A0G4IH40	GO:0000723	involved_in	telomere maintenance	Process	IEA
PBRA_000316	UniProtKB	A0A0G4IH40	GO:0006281	involved_in	DNA repair	Process	IEA
PBRA_000316	UniProtKB	A0A0G4IH40	GO:0006974	involved_in	cellular response to DNA damage stimulus	Process	IEA
PBRA_000316	UniProtKB	A0A0G4IH40	GO:0010212	involved_in	response to ionizing radiation	Process	IEA
PBRA_000316	UniProtKB	A0A0G4IH40	GO:0016310	involved_in	phosphorylation	Process	IEA
PBRA_000316	UniProtKB	A0A0G4IH40	GO:0016572	involved_in	histone phosphorylation	Process	IEA
PBRA_000316	UniProtKB	A0A0G4IH40	GO:0090399	involved_in	replicative senescence	Process	IEA
PBRA_000308	UniProtKB	A0A0G4IH45	GO:0016020	part_of	membrane	Component	IEA
PBRA_000308	UniProtKB	A0A0G4IH45	GO:0016021	part_of	integral component of membrane	Component	IEA
PBRA_000321	UniProtKB	A0A0G4IH76	GO:0005524	enables	ATP binding	Function	IEA
PBRA_000321	UniProtKB	A0A0G4IH76	GO:0016307	enables	phosphatidylinositol phosphate kinase activity	Function	IEA
PBRA_000321	UniProtKB	A0A0G4IH76	GO:0046488	involved_in	phosphatidylinositol metabolic process	Process	IEA
PBRA_000321	UniProtKB	A0A0G4IH76	GO:0046854	involved_in	phosphatidylinositol phosphorylation	Process	IEA
PBRA_000318	UniProtKB	A0A0G4IH81	GO:0000166	enables	nucleotide binding	Function	IEA
PBRA_000318	UniProtKB	A0A0G4IH81	GO:0003676	enables	nucleic acid binding	Function	IEA
PBRA_000318	UniProtKB	A0A0G4IH81	GO:0004813	enables	alanine-tRNA ligase activity	Function	IEA
PBRA_000318	UniProtKB	A0A0G4IH81	GO:0005524	enables	ATP binding	Function	IEA
PBRA_000318	UniProtKB	A0A0G4IH81	GO:0016876	enables	ligase activity, forming aminoacyl-tRNA and related compounds	Function	IEA
PBRA_000318	UniProtKB	A0A0G4IH81	GO:0006419	involved_in	alanyl-tRNA aminoacylation	Process	IEA
PBRA_000318	UniProtKB	A0A0G4IH81	GO:0043039	involved_in	tRNA aminoacylation	Process	IEA
PBRA_000318	UniProtKB	A0A0G4IH81	GO:0005737	part_of	cytoplasm	Component	IEA
PBRA_000270	UniProtKB	A0A0G4IH83	GO:0031072	enables	heat shock protein binding	Function	IEA
PBRA_000270	UniProtKB	A0A0G4IH83	GO:0051082	enables	unfolded protein binding	Function	IEA
PBRA_000270	UniProtKB	A0A0G4IH83	GO:0006457	involved_in	protein folding	Process	IEA
PBRA_000267	UniProtKB	A0A0G4IH95	GO:0016020	part_of	membrane	Component	IEA
PBRA_000267	UniProtKB	A0A0G4IH95	GO:0016021	part_of	integral component of membrane	Component	IEA
PBRA_000343	UniProtKB	A0A0G4IH98	GO:0003677	enables	DNA binding	Function	IEA
PBRA_000343	UniProtKB	A0A0G4IH98	GO:0003684	enables	damaged DNA binding	Function	IEA
PBRA_000343	UniProtKB	A0A0G4IH98	GO:0004003	enables	ATP-dependent DNA helicase activity	Function	IEA
PBRA_000343	UniProtKB	A0A0G4IH98	GO:0016817	enables	hydrolase activity, acting on acid anhydrides	Function	IEA
PBRA_000343	UniProtKB	A0A0G4IH98	GO:0042162	enables	telomeric DNA binding	Function	IEA
PBRA_000343	UniProtKB	A0A0G4IH98	GO:0000723	involved_in	telomere maintenance	Process	IEA
PBRA_000343	UniProtKB	A0A0G4IH98	GO:0006303	involved_in	double-strand break repair via nonhomologous end joining	Process	IEA
PBRA_000343	UniProtKB	A0A0G4IH98	GO:0006310	involved_in	DNA recombination	Process	IEA
PBRA_000343	UniProtKB	A0A0G4IH98	GO:0032508	involved_in	DNA duplex unwinding	Process	IEA
PBRA_000343	UniProtKB	A0A0G4IH98	GO:0005634	part_of	nucleus	Component	IEA
PBRA_000343	UniProtKB	A0A0G4IH98	GO:0043564	part_of	Ku70:Ku80 complex	Component	IEA
PBRA_000300	UniProtKB	A0A0G4IHA9	GO:0016020	part_of	membrane	Component	IEA
PBRA_000300	UniProtKB	A0A0G4IHA9	GO:0016021	part_of	integral component of membrane	Component	IEA
PBRA_000307	UniProtKB	A0A0G4IHD3	GO:0008168	enables	methyltransferase activity	Function	IEA
PBRA_000307	UniProtKB	A0A0G4IHD3	GO:0009019	enables	tRNA (guanine-N1-)-methyltransferase activity	Function	IEA
PBRA_000307	UniProtKB	A0A0G4IHD3	GO:0009019	enables	tRNA (guanine-N1-)-methyltransferase activity	Function	IEA
PBRA_000307	UniProtKB	A0A0G4IHD3	GO:0016740	enables	transferase activity	Function	IEA
PBRA_000307	UniProtKB	A0A0G4IHD3	GO:0052906	enables	tRNA (guanine(37)-N(1))-methyltransferase activity	Function	IEA
PBRA_000307	UniProtKB	A0A0G4IHD3	GO:0008033	involved_in	tRNA processing	Process	IEA
PBRA_000307	UniProtKB	A0A0G4IHD3	GO:0030488	involved_in	tRNA methylation	Process	IEA
PBRA_000307	UniProtKB	A0A0G4IHD3	GO:0030488	involved_in	tRNA methylation	Process	IEA
PBRA_000307	UniProtKB	A0A0G4IHD3	GO:0032259	involved_in	methylation	Process	IEA
PBRA_000307	UniProtKB	A0A0G4IHD3	GO:0005634	part_of	nucleus	Component	IEA
PBRA_000307	UniProtKB	A0A0G4IHD3	GO:0005634	part_of	nucleus	Component	IEA
PBRA_000307	UniProtKB	A0A0G4IHD3	GO:0005634	part_of	nucleus	Component	IEA
PBRA_000307	UniProtKB	A0A0G4IHD3	GO:0005737	part_of	cytoplasm	Component	IEA
PBRA_000307	UniProtKB	A0A0G4IHD3	GO:0005737	part_of	cytoplasm	Component	IEA
PBRA_000307	UniProtKB	A0A0G4IHD3	GO:0005737	part_of	cytoplasm	Component	IEA
PBRA_000307	UniProtKB	A0A0G4IHD3	GO:0005739	part_of	mitochondrion	Component	IEA
PBRA_000307	UniProtKB	A0A0G4IHD3	GO:0005759	part_of	mitochondrial matrix	Component	IEA
PBRA_000307	UniProtKB	A0A0G4IHD3	GO:0005759	part_of	mitochondrial matrix	Component	IEA
PBRA_000426	UniProtKB	A0A0G4IHF6	GO:0016491	enables	oxidoreductase activity	Function	IEA
PBRA_000426	UniProtKB	A0A0G4IHF6	GO:0055114	involved_in	oxidation-reduction process	Process	IEA
PBRA_000433	UniProtKB	A0A0G4IHG6	GO:0000166	enables	nucleotide binding	Function	IEA
PBRA_000433	UniProtKB	A0A0G4IHG6	GO:0005525	enables	GTP binding	Function	IEA
PBRA_000433	UniProtKB	A0A0G4IHG6	GO:0005525	enables	GTP binding	Function	IEA
PBRA_000433	UniProtKB	A0A0G4IHG6	GO:0007264	involved_in	small GTPase mediated signal transduction	Process	IEA
PBRA_000433	UniProtKB	A0A0G4IHG6	GO:0005622	part_of	intracellular	Component	IEA
PBRA_000429	UniProtKB	A0A0G4IHI7	GO:0016787	enables	hydrolase activity	Function	IEA
PBRA_000429	UniProtKB	A0A0G4IHI7	GO:0006629	involved_in	lipid metabolic process	Process	IEA
PBRA_003549	UniProtKB	A0A0G4IHN1	GO:0004672	enables	protein kinase activity	Function	IEA
PBRA_003549	UniProtKB	A0A0G4IHN1	GO:0005524	enables	ATP binding	Function	IEA
PBRA_003549	UniProtKB	A0A0G4IHN1	GO:0006468	involved_in	protein phosphorylation	Process	IEA
PBRA_000390	UniProtKB	A0A0G4IHQ2	GO:0001104	enables	RNA polymerase II transcription cofactor activity	Function	IEA
PBRA_000390	UniProtKB	A0A0G4IHQ2	GO:0006357	involved_in	regulation of transcription from RNA polymerase II promoter	Process	IEA
PBRA_000390	UniProtKB	A0A0G4IHQ2	GO:0016592	part_of	mediator complex	Component	IEA
PBRA_003572	UniProtKB	A0A0G4IHV0	GO:0016020	part_of	membrane	Component	IEA
PBRA_003572	UniProtKB	A0A0G4IHV0	GO:0016021	part_of	integral component of membrane	Component	IEA
PBRA_003602	UniProtKB	A0A0G4IHX9	GO:0004672	enables	protein kinase activity	Function	IEA
PBRA_003602	UniProtKB	A0A0G4IHX9	GO:0005524	enables	ATP binding	Function	IEA
PBRA_003602	UniProtKB	A0A0G4IHX9	GO:0006468	involved_in	protein phosphorylation	Process	IEA
PBRA_003764	UniProtKB	A0A0G4II90	GO:0016020	part_of	membrane	Component	IEA
PBRA_003764	UniProtKB	A0A0G4II90	GO:0016021	part_of	integral component of membrane	Component	IEA
PBRA_003761	UniProtKB	A0A0G4IIB2	GO:0006355	involved_in	regulation of transcription, DNA-templated	Process	IEA
PBRA_003766	UniProtKB	A0A0G4IIB7	GO:0032040	part_of	small-subunit processome	Component	IEA
PBRA_003841	UniProtKB	A0A0G4IIJ3	GO:0016020	part_of	membrane	Component	IEA
PBRA_003841	UniProtKB	A0A0G4IIJ3	GO:0016021	part_of	integral component of membrane	Component	IEA
PBRA_003825	UniProtKB	A0A0G4IIQ8	GO:0005856	part_of	cytoskeleton	Component	IEA
PBRA_003942	UniProtKB	A0A0G4IIW5	GO:0000166	enables	nucleotide binding	Function	IEA
PBRA_003942	UniProtKB	A0A0G4IIW5	GO:0005524	enables	ATP binding	Function	IEA
PBRA_003942	UniProtKB	A0A0G4IIW5	GO:0005524	enables	ATP binding	Function	IEA
PBRA_003942	UniProtKB	A0A0G4IIW5	GO:0016787	enables	hydrolase activity	Function	IEA
PBRA_003942	UniProtKB	A0A0G4IIW5	GO:0030163	involved_in	protein catabolic process	Process	IEA
PBRA_003942	UniProtKB	A0A0G4IIW5	GO:0005737	part_of	cytoplasm	Component	IEA
PBRA_009589	UniProtKB	A0A0G4IIZ7	GO:0008324	enables	cation transmembrane transporter activity	Function	IEA
PBRA_009589	UniProtKB	A0A0G4IIZ7	GO:0006812	involved_in	cation transport	Process	IEA
PBRA_009589	UniProtKB	A0A0G4IIZ7	GO:0055085	involved_in	transmembrane transport	Process	IEA
PBRA_009589	UniProtKB	A0A0G4IIZ7	GO:0098655	involved_in	cation transmembrane transport	Process	IEA
PBRA_009589	UniProtKB	A0A0G4IIZ7	GO:0016020	part_of	membrane	Component	IEA
PBRA_009589	UniProtKB	A0A0G4IIZ7	GO:0016021	part_of	integral component of membrane	Component	IEA
PBRA_009589	UniProtKB	A0A0G4IIZ7	GO:0016021	part_of	integral component of membrane	Component	IEA
PBRA_003945	UniProtKB	A0A0G4IJ33	GO:0000166	enables	nucleotide binding	Function	IEA
PBRA_003945	UniProtKB	A0A0G4IJ33	GO:0003777	enables	microtubule motor activity	Function	IEA
PBRA_003945	UniProtKB	A0A0G4IJ33	GO:0005524	enables	ATP binding	Function	IEA
PBRA_003945	UniProtKB	A0A0G4IJ33	GO:0005524	enables	ATP binding	Function	IEA
PBRA_003945	UniProtKB	A0A0G4IJ33	GO:0008017	enables	microtubule binding	Function	IEA
PBRA_003945	UniProtKB	A0A0G4IJ33	GO:0007018	involved_in	microtubule-based movement	Process	IEA
PBRA_003941	UniProtKB	A0A0G4IJC1	GO:0016787	enables	hydrolase activity	Function	IEA
PBRA_003941	UniProtKB	A0A0G4IJC1	GO:0008152	involved_in	metabolic process	Process	IEA
PBRA_003953	UniProtKB	A0A0G4IJC8	GO:0016020	part_of	membrane	Component	IEA
PBRA_003953	UniProtKB	A0A0G4IJC8	GO:0016021	part_of	integral component of membrane	Component	IEA
PBRA_004122	UniProtKB	A0A0G4IJE0	GO:0016020	part_of	membrane	Component	IEA
PBRA_004122	UniProtKB	A0A0G4IJE0	GO:0016020	part_of	membrane	Component	IEA
PBRA_004122	UniProtKB	A0A0G4IJE0	GO:0016021	part_of	integral component of membrane	Component	IEA
PBRA_004098	UniProtKB	A0A0G4IJF1	GO:0008289	enables	lipid binding	Function	IEA
PBRA_003971	UniProtKB	A0A0G4IJF2	GO:0005216	enables	ion channel activity	Function	IEA
PBRA_003971	UniProtKB	A0A0G4IJF2	GO:0005249	enables	voltage-gated potassium channel activity	Function	IEA
PBRA_003971	UniProtKB	A0A0G4IJF2	GO:0006811	involved_in	ion transport	Process	IEA
PBRA_003971	UniProtKB	A0A0G4IJF2	GO:0006813	involved_in	potassium ion transport	Process	IEA
PBRA_003971	UniProtKB	A0A0G4IJF2	GO:0034220	involved_in	ion transmembrane transport	Process	IEA
PBRA_003971	UniProtKB	A0A0G4IJF2	GO:0055085	involved_in	transmembrane transport	Process	IEA
PBRA_003971	UniProtKB	A0A0G4IJF2	GO:0071805	involved_in	potassium ion transmembrane transport	Process	IEA
PBRA_003971	UniProtKB	A0A0G4IJF2	GO:0008076	part_of	voltage-gated potassium channel complex	Component	IEA
PBRA_003971	UniProtKB	A0A0G4IJF2	GO:0016020	part_of	membrane	Component	IEA
PBRA_003971	UniProtKB	A0A0G4IJF2	GO:0016020	part_of	membrane	Component	IEA
PBRA_003971	UniProtKB	A0A0G4IJF2	GO:0016021	part_of	integral component of membrane	Component	IEA
PBRA_004230	UniProtKB	A0A0G4IK01	GO:0006364	involved_in	rRNA processing	Process	IEA
PBRA_004230	UniProtKB	A0A0G4IK01	GO:0005634	part_of	nucleus	Component	IEA
PBRA_004230	UniProtKB	A0A0G4IK01	GO:0005732	part_of	small nucleolar ribonucleoprotein complex	Component	IEA
PBRA_004230	UniProtKB	A0A0G4IK01	GO:0034457	part_of	Mpp10 complex	Component	IEA
PBRA_004289	UniProtKB	A0A0G4IK69	GO:0016020	part_of	membrane	Component	IEA
PBRA_004289	UniProtKB	A0A0G4IK69	GO:0016021	part_of	integral component of membrane	Component	IEA
PBRA_004265	UniProtKB	A0A0G4IK76	GO:0003676	enables	nucleic acid binding	Function	IEA
PBRA_004367	UniProtKB	A0A0G4IK87	GO:0006351	involved_in	transcription, DNA-templated	Process	IEA
PBRA_004367	UniProtKB	A0A0G4IK87	GO:0006357	involved_in	regulation of transcription from RNA polymerase II promoter	Process	IEA
PBRA_004367	UniProtKB	A0A0G4IK87	GO:0032784	involved_in	regulation of DNA-templated transcription, elongation	Process	IEA
PBRA_004367	UniProtKB	A0A0G4IK87	GO:0005634	part_of	nucleus	Component	IEA
PBRA_004367	UniProtKB	A0A0G4IK87	GO:0005634	part_of	nucleus	Component	IEA
PBRA_004285	UniProtKB	A0A0G4IK92	GO:0004003	enables	ATP-dependent DNA helicase activity	Function	IEA
PBRA_004285	UniProtKB	A0A0G4IK92	GO:0006289	involved_in	nucleotide-excision repair	Process	IEA
PBRA_004285	UniProtKB	A0A0G4IK92	GO:0032508	involved_in	DNA duplex unwinding	Process	IEA
PBRA_004285	UniProtKB	A0A0G4IK92	GO:0000439	part_of	core TFIIH complex	Component	IEA
PBRA_004285	UniProtKB	A0A0G4IK92	GO:0005634	part_of	nucleus	Component	IEA
PBRA_004310	UniProtKB	A0A0G4IKA7	GO:0008270	enables	zinc ion binding	Function	IEA
PBRA_004310	UniProtKB	A0A0G4IKA7	GO:0046872	enables	metal ion binding	Function	IEA
PBRA_004266	UniProtKB	A0A0G4IKD2	GO:0005524	enables	ATP binding	Function	IEA
PBRA_004266	UniProtKB	A0A0G4IKD2	GO:0006464	involved_in	cellular protein modification process	Process	IEA
PBRA_004266	UniProtKB	A0A0G4IKD2	GO:0018095	involved_in	protein polyglutamylation	Process	IEA
PBRA_004286	UniProtKB	A0A0G4IKE9	GO:0016020	part_of	membrane	Component	IEA
PBRA_004286	UniProtKB	A0A0G4IKE9	GO:0016021	part_of	integral component of membrane	Component	IEA
PBRA_004301	UniProtKB	A0A0G4IKG4	GO:0004842	enables	ubiquitin-protein transferase activity	Function	IEA
PBRA_004301	UniProtKB	A0A0G4IKG4	GO:0016567	involved_in	protein ubiquitination	Process	IEA
PBRA_004380	UniProtKB	A0A0G4IKG5	GO:0003677	enables	DNA binding	Function	IEA
PBRA_004380	UniProtKB	A0A0G4IKG5	GO:0005524	enables	ATP binding	Function	IEA
PBRA_004380	UniProtKB	A0A0G4IKG5	GO:0016887	enables	ATPase activity	Function	IEA
PBRA_004380	UniProtKB	A0A0G4IKG5	GO:0006281	involved_in	DNA repair	Process	IEA
PBRA_004380	UniProtKB	A0A0G4IKG5	GO:0006338	involved_in	chromatin remodeling	Process	IEA
PBRA_004380	UniProtKB	A0A0G4IKG5	GO:0006351	involved_in	transcription, DNA-templated	Process	IEA
PBRA_004380	UniProtKB	A0A0G4IKG5	GO:0005634	part_of	nucleus	Component	IEA
PBRA_004380	UniProtKB	A0A0G4IKG5	GO:0031011	part_of	Ino80 complex	Component	IEA
PBRA_004361	UniProtKB	A0A0G4IKM2	GO:0003824	enables	catalytic activity	Function	IEA
PBRA_004361	UniProtKB	A0A0G4IKM2	GO:0004222	enables	metalloendopeptidase activity	Function	IEA
PBRA_004361	UniProtKB	A0A0G4IKM2	GO:0046872	enables	metal ion binding	Function	IEA
PBRA_004361	UniProtKB	A0A0G4IKM2	GO:0006508	involved_in	proteolysis	Process	IEA
PBRA_004386	UniProtKB	A0A0G4IKP4	GO:0004843	enables	thiol-dependent ubiquitin-specific protease activity	Function	IEA
PBRA_004386	UniProtKB	A0A0G4IKP4	GO:0036459	enables	thiol-dependent ubiquitinyl hydrolase activity	Function	IEA
PBRA_004386	UniProtKB	A0A0G4IKP4	GO:0006511	involved_in	ubiquitin-dependent protein catabolic process	Process	IEA
PBRA_004386	UniProtKB	A0A0G4IKP4	GO:0016579	involved_in	protein deubiquitination	Process	IEA
PBRA_004589	UniProtKB	A0A0G4IKU4	GO:0004222	enables	metalloendopeptidase activity	Function	IEA
PBRA_004589	UniProtKB	A0A0G4IKU4	GO:0008237	enables	metallopeptidase activity	Function	IEA
PBRA_004589	UniProtKB	A0A0G4IKU4	GO:0006508	involved_in	proteolysis	Process	IEA
PBRA_004425	UniProtKB	A0A0G4IKU7	GO:0003774	enables	motor activity	Function	IEA
PBRA_004425	UniProtKB	A0A0G4IKU7	GO:0003824	enables	catalytic activity	Function	IEA
PBRA_004425	UniProtKB	A0A0G4IKU7	GO:0004553	enables	hydrolase activity, hydrolyzing O-glycosyl compounds	Function	IEA
PBRA_004425	UniProtKB	A0A0G4IKU7	GO:0004725	enables	protein tyrosine phosphatase activity	Function	IEA
PBRA_004425	UniProtKB	A0A0G4IKU7	GO:0016791	enables	phosphatase activity	Function	IEA
PBRA_004425	UniProtKB	A0A0G4IKU7	GO:0030246	enables	carbohydrate binding	Function	IEA
PBRA_004425	UniProtKB	A0A0G4IKU7	GO:0005975	involved_in	carbohydrate metabolic process	Process	IEA
PBRA_004425	UniProtKB	A0A0G4IKU7	GO:0016311	involved_in	dephosphorylation	Process	IEA
PBRA_004425	UniProtKB	A0A0G4IKU7	GO:0035335	involved_in	peptidyl-tyrosine dephosphorylation	Process	IEA
PBRA_004425	UniProtKB	A0A0G4IKU7	GO:0016459	part_of	myosin complex	Component	IEA
PBRA_004601	UniProtKB	A0A0G4IKY2	GO:0016020	part_of	membrane	Component	IEA
PBRA_004601	UniProtKB	A0A0G4IKY2	GO:0016021	part_of	integral component of membrane	Component	IEA
PBRA_004604	UniProtKB	A0A0G4IL78	GO:0005524	enables	ATP binding	Function	IEA
PBRA_004604	UniProtKB	A0A0G4IL78	GO:0008270	enables	zinc ion binding	Function	IEA
PBRA_004605	UniProtKB	A0A0G4ILD3	GO:0000166	enables	nucleotide binding	Function	IEA
PBRA_004605	UniProtKB	A0A0G4ILD3	GO:0004672	enables	protein kinase activity	Function	IEA
PBRA_004605	UniProtKB	A0A0G4ILD3	GO:0004674	enables	protein serine/threonine kinase activity	Function	IEA
PBRA_004605	UniProtKB	A0A0G4ILD3	GO:0005524	enables	ATP binding	Function	IEA
PBRA_004605	UniProtKB	A0A0G4ILD3	GO:0005524	enables	ATP binding	Function	IEA
PBRA_004605	UniProtKB	A0A0G4ILD3	GO:0006468	involved_in	protein phosphorylation	Process	IEA
PBRA_004712	UniProtKB	A0A0G4ILL4	GO:0004181	enables	metallocarboxypeptidase activity	Function	IEA
PBRA_004712	UniProtKB	A0A0G4ILL4	GO:0008270	enables	zinc ion binding	Function	IEA
PBRA_004712	UniProtKB	A0A0G4ILL4	GO:0006508	involved_in	proteolysis	Process	IEA
PBRA_004735	UniProtKB	A0A0G4ILS3	GO:0016020	part_of	membrane	Component	IEA
PBRA_004735	UniProtKB	A0A0G4ILS3	GO:0016021	part_of	integral component of membrane	Component	IEA
PBRA_004735	UniProtKB	A0A0G4ILS3	GO:0016021	part_of	integral component of membrane	Component	IEA
PBRA_005082	UniProtKB	A0A0G4IME0	GO:0016020	part_of	membrane	Component	IEA
PBRA_005082	UniProtKB	A0A0G4IME0	GO:0016020	part_of	membrane	Component	IEA
PBRA_005082	UniProtKB	A0A0G4IME0	GO:0016021	part_of	integral component of membrane	Component	IEA
PBRA_004973	UniProtKB	A0A0G4IMH8	GO:0016787	enables	hydrolase activity	Function	IEA
PBRA_005013	UniProtKB	A0A0G4IML4	GO:0016020	part_of	membrane	Component	IEA
PBRA_005013	UniProtKB	A0A0G4IML4	GO:0016021	part_of	integral component of membrane	Component	IEA
PBRA_005069	UniProtKB	A0A0G4IMR8	GO:0005524	enables	ATP binding	Function	IEA
PBRA_005069	UniProtKB	A0A0G4IMR8	GO:0006464	involved_in	cellular protein modification process	Process	IEA
PBRA_005242	UniProtKB	A0A0G4IMZ8	GO:0004672	enables	protein kinase activity	Function	IEA
PBRA_005242	UniProtKB	A0A0G4IMZ8	GO:0005524	enables	ATP binding	Function	IEA
PBRA_005242	UniProtKB	A0A0G4IMZ8	GO:0006468	involved_in	protein phosphorylation	Process	IEA
PBRA_005245	UniProtKB	A0A0G4IN36	GO:0003676	enables	nucleic acid binding	Function	IEA
PBRA_005245	UniProtKB	A0A0G4IN36	GO:0008408	enables	3'-5' exonuclease activity	Function	IEA
PBRA_005245	UniProtKB	A0A0G4IN36	GO:0006139	involved_in	nucleobase-containing compound metabolic process	Process	IEA
PBRA_005245	UniProtKB	A0A0G4IN36	GO:0090305	involved_in	nucleic acid phosphodiester bond hydrolysis	Process	IEA
PBRA_005219	UniProtKB	A0A0G4IN38	GO:0003735	enables	structural constituent of ribosome	Function	IEA
PBRA_005219	UniProtKB	A0A0G4IN38	GO:0006412	involved_in	translation	Process	IEA
PBRA_005219	UniProtKB	A0A0G4IN38	GO:0005622	part_of	intracellular	Component	IEA
PBRA_005219	UniProtKB	A0A0G4IN38	GO:0005840	part_of	ribosome	Component	IEA
PBRA_005219	UniProtKB	A0A0G4IN38	GO:0015935	part_of	small ribosomal subunit	Component	IEA
PBRA_005239	UniProtKB	A0A0G4IN50	GO:0003677	enables	DNA binding	Function	IEA
PBRA_005239	UniProtKB	A0A0G4IN50	GO:0004003	enables	ATP-dependent DNA helicase activity	Function	IEA
PBRA_005239	UniProtKB	A0A0G4IN50	GO:0005524	enables	ATP binding	Function	IEA
PBRA_005239	UniProtKB	A0A0G4IN50	GO:0016787	enables	hydrolase activity	Function	IEA
PBRA_005239	UniProtKB	A0A0G4IN50	GO:0032508	involved_in	DNA duplex unwinding	Process	IEA
PBRA_005265	UniProtKB	A0A0G4IN54	GO:0007165	involved_in	signal transduction	Process	IEA
PBRA_005265	UniProtKB	A0A0G4IN54	GO:0005856	part_of	cytoskeleton	Component	IEA
PBRA_009728	UniProtKB	A0A0G4IN65	GO:0004672	enables	protein kinase activity	Function	IEA
PBRA_009728	UniProtKB	A0A0G4IN65	GO:0005524	enables	ATP binding	Function	IEA
PBRA_009728	UniProtKB	A0A0G4IN65	GO:0006468	involved_in	protein phosphorylation	Process	IEA
PBRA_005223	UniProtKB	A0A0G4IN75	GO:0003993	enables	acid phosphatase activity	Function	IEA
PBRA_005223	UniProtKB	A0A0G4IN75	GO:0016311	involved_in	dephosphorylation	Process	IEA
PBRA_005228	UniProtKB	A0A0G4IN78	GO:0008061	enables	chitin binding	Function	IEA
PBRA_005228	UniProtKB	A0A0G4IN78	GO:0006030	involved_in	chitin metabolic process	Process	IEA
PBRA_005228	UniProtKB	A0A0G4IN78	GO:0005576	part_of	extracellular region	Component	IEA
PBRA_005295	UniProtKB	A0A0G4IN81	GO:0016757	enables	transferase activity, transferring glycosyl groups	Function	IEA
PBRA_005295	UniProtKB	A0A0G4IN81	GO:0006486	involved_in	protein glycosylation	Process	IEA
PBRA_005295	UniProtKB	A0A0G4IN81	GO:0016020	part_of	membrane	Component	IEA
PBRA_005295	UniProtKB	A0A0G4IN81	GO:0016021	part_of	integral component of membrane	Component	IEA
PBRA_005256	UniProtKB	A0A0G4IN92	GO:0006487	involved_in	protein N-linked glycosylation	Process	IEA
PBRA_005256	UniProtKB	A0A0G4IN92	GO:0008250	part_of	oligosaccharyltransferase complex	Component	IEA
PBRA_005256	UniProtKB	A0A0G4IN92	GO:0016020	part_of	membrane	Component	IEA
PBRA_005256	UniProtKB	A0A0G4IN92	GO:0016021	part_of	integral component of membrane	Component	IEA
PBRA_005256	UniProtKB	A0A0G4IN92	GO:0016021	part_of	integral component of membrane	Component	IEA
PBRA_005392	UniProtKB	A0A0G4IN98	GO:0016020	part_of	membrane	Component	IEA
PBRA_005392	UniProtKB	A0A0G4IN98	GO:0016021	part_of	integral component of membrane	Component	IEA
PBRA_005258	UniProtKB	A0A0G4INA1	GO:0003676	enables	nucleic acid binding	Function	IEA
PBRA_005258	UniProtKB	A0A0G4INA1	GO:0008408	enables	3'-5' exonuclease activity	Function	IEA
PBRA_005258	UniProtKB	A0A0G4INA1	GO:0006139	involved_in	nucleobase-containing compound metabolic process	Process	IEA
PBRA_005258	UniProtKB	A0A0G4INA1	GO:0090305	involved_in	nucleic acid phosphodiester bond hydrolysis	Process	IEA
PBRA_005279	UniProtKB	A0A0G4IND1	GO:0020037	enables	heme binding	Function	IEA
PBRA_005279	UniProtKB	A0A0G4IND1	GO:0020037	enables	heme binding	Function	IEA
PBRA_005279	UniProtKB	A0A0G4IND1	GO:0046872	enables	metal ion binding	Function	IEA
PBRA_005279	UniProtKB	A0A0G4IND1	GO:0046872	enables	metal ion binding	Function	IEA
PBRA_005284	UniProtKB	A0A0G4IND6	GO:0000166	enables	nucleotide binding	Function	IEA
PBRA_005284	UniProtKB	A0A0G4IND6	GO:0003924	enables	GTPase activity	Function	IEA
PBRA_005284	UniProtKB	A0A0G4IND6	GO:0004871	enables	signal transducer activity	Function	IEA
PBRA_005284	UniProtKB	A0A0G4IND6	GO:0005525	enables	GTP binding	Function	IEA
PBRA_005284	UniProtKB	A0A0G4IND6	GO:0019001	enables	guanyl nucleotide binding	Function	IEA
PBRA_005284	UniProtKB	A0A0G4IND6	GO:0031683	enables	G-protein beta/gamma-subunit complex binding	Function	IEA
PBRA_005284	UniProtKB	A0A0G4IND6	GO:0007165	involved_in	signal transduction	Process	IEA
PBRA_005284	UniProtKB	A0A0G4IND6	GO:0007186	involved_in	G-protein coupled receptor signaling pathway	Process	IEA
PBRA_005323	UniProtKB	A0A0G4ING4	GO:0003700	enables	transcription factor activity, sequence-specific DNA binding	Function	IEA
PBRA_005323	UniProtKB	A0A0G4ING4	GO:0008270	enables	zinc ion binding	Function	IEA
PBRA_005323	UniProtKB	A0A0G4ING4	GO:0006355	involved_in	regulation of transcription, DNA-templated	Process	IEA
PBRA_005323	UniProtKB	A0A0G4ING4	GO:0005634	part_of	nucleus	Component	IEA
PBRA_005395	UniProtKB	A0A0G4INI0	GO:0046872	enables	metal ion binding	Function	IEA
PBRA_005368	UniProtKB	A0A0G4INK7	GO:0003677	enables	DNA binding	Function	IEA
PBRA_005368	UniProtKB	A0A0G4INK7	GO:0006310	involved_in	DNA recombination	Process	IEA
PBRA_005368	UniProtKB	A0A0G4INK7	GO:0015074	involved_in	DNA integration	Process	IEA
PBRA_005384	UniProtKB	A0A0G4INM0	GO:0004497	enables	monooxygenase activity	Function	IEA
PBRA_005384	UniProtKB	A0A0G4INM0	GO:0005506	enables	iron ion binding	Function	IEA
PBRA_005384	UniProtKB	A0A0G4INM0	GO:0016491	enables	oxidoreductase activity	Function	IEA
PBRA_005384	UniProtKB	A0A0G4INM0	GO:0016705	enables	oxidoreductase activity, acting on paired donors, with incorporation or reduction of molecular oxygen	Function	IEA
PBRA_005384	UniProtKB	A0A0G4INM0	GO:0020037	enables	heme binding	Function	IEA
PBRA_005384	UniProtKB	A0A0G4INM0	GO:0046872	enables	metal ion binding	Function	IEA
PBRA_005384	UniProtKB	A0A0G4INM0	GO:0055114	involved_in	oxidation-reduction process	Process	IEA
PBRA_005384	UniProtKB	A0A0G4INM0	GO:0055114	involved_in	oxidation-reduction process	Process	IEA
PBRA_005384	UniProtKB	A0A0G4INM0	GO:0016020	part_of	membrane	Component	IEA
PBRA_005384	UniProtKB	A0A0G4INM0	GO:0016021	part_of	integral component of membrane	Component	IEA
PBRA_005525	UniProtKB	A0A0G4INV4	GO:0006777	involved_in	Mo-molybdopterin cofactor biosynthetic process	Process	IEA
PBRA_005525	UniProtKB	A0A0G4INV4	GO:0032324	involved_in	molybdopterin cofactor biosynthetic process	Process	IEA
PBRA_005612	UniProtKB	A0A0G4INY5	GO:0030488	involved_in	tRNA methylation	Process	IEA
PBRA_005612	UniProtKB	A0A0G4INY5	GO:0031515	part_of	tRNA (m1A) methyltransferase complex	Component	IEA
PBRA_005600	UniProtKB	A0A0G4IP18	GO:0000166	enables	nucleotide binding	Function	IEA
PBRA_005600	UniProtKB	A0A0G4IP18	GO:0003924	enables	GTPase activity	Function	IEA
PBRA_005600	UniProtKB	A0A0G4IP18	GO:0004871	enables	signal transducer activity	Function	IEA
PBRA_005600	UniProtKB	A0A0G4IP18	GO:0005525	enables	GTP binding	Function	IEA
PBRA_005600	UniProtKB	A0A0G4IP18	GO:0019001	enables	guanyl nucleotide binding	Function	IEA
PBRA_005600	UniProtKB	A0A0G4IP18	GO:0031683	enables	G-protein beta/gamma-subunit complex binding	Function	IEA
PBRA_005600	UniProtKB	A0A0G4IP18	GO:0007165	involved_in	signal transduction	Process	IEA
PBRA_005600	UniProtKB	A0A0G4IP18	GO:0007186	involved_in	G-protein coupled receptor signaling pathway	Process	IEA
PBRA_005600	UniProtKB	A0A0G4IP18	GO:0016020	part_of	membrane	Component	IEA
PBRA_005600	UniProtKB	A0A0G4IP18	GO:0016021	part_of	integral component of membrane	Component	IEA
PBRA_005548	UniProtKB	A0A0G4IP50	GO:0016020	part_of	membrane	Component	IEA
PBRA_005548	UniProtKB	A0A0G4IP50	GO:0016021	part_of	integral component of membrane	Component	IEA
PBRA_005576	UniProtKB	A0A0G4IP62	GO:0016020	part_of	membrane	Component	IEA
PBRA_005576	UniProtKB	A0A0G4IP62	GO:0016021	part_of	integral component of membrane	Component	IEA
PBRA_005645	UniProtKB	A0A0G4IP65	GO:0007031	involved_in	peroxisome organization	Process	IEA
PBRA_005645	UniProtKB	A0A0G4IP65	GO:0005779	part_of	integral component of peroxisomal membrane	Component	IEA
PBRA_005629	UniProtKB	A0A0G4IPA0	GO:0016020	part_of	membrane	Component	IEA
PBRA_005629	UniProtKB	A0A0G4IPA0	GO:0016021	part_of	integral component of membrane	Component	IEA
PBRA_005637	UniProtKB	A0A0G4IPD7	GO:0016020	part_of	membrane	Component	IEA
PBRA_005637	UniProtKB	A0A0G4IPD7	GO:0016021	part_of	integral component of membrane	Component	IEA
PBRA_000593	UniProtKB	A0A0G4IPJ8	GO:0016020	part_of	membrane	Component	IEA
PBRA_000593	UniProtKB	A0A0G4IPJ8	GO:0016021	part_of	integral component of membrane	Component	IEA
PBRA_005759	UniProtKB	A0A0G4IPL8	GO:0003676	enables	nucleic acid binding	Function	IEA
PBRA_005759	UniProtKB	A0A0G4IPL8	GO:0046872	enables	metal ion binding	Function	IEA
PBRA_005764	UniProtKB	A0A0G4IPM1	GO:0000981	enables	RNA polymerase II transcription factor activity, sequence-specific DNA binding	Function	IEA
PBRA_005764	UniProtKB	A0A0G4IPM1	GO:0008270	enables	zinc ion binding	Function	IEA
PBRA_005764	UniProtKB	A0A0G4IPM1	GO:0006355	involved_in	regulation of transcription, DNA-templated	Process	IEA
PBRA_005764	UniProtKB	A0A0G4IPM1	GO:0006357	involved_in	regulation of transcription from RNA polymerase II promoter	Process	IEA
PBRA_005764	UniProtKB	A0A0G4IPM1	GO:0005634	part_of	nucleus	Component	IEA
PBRA_005735	UniProtKB	A0A0G4IPN9	GO:0000155	enables	phosphorelay sensor kinase activity	Function	IEA
PBRA_005735	UniProtKB	A0A0G4IPN9	GO:0016772	enables	transferase activity, transferring phosphorus-containing groups	Function	IEA
PBRA_005735	UniProtKB	A0A0G4IPN9	GO:0000160	involved_in	phosphorelay signal transduction system	Process	IEA
PBRA_005735	UniProtKB	A0A0G4IPN9	GO:0006355	involved_in	regulation of transcription, DNA-templated	Process	IEA
PBRA_005735	UniProtKB	A0A0G4IPN9	GO:0007165	involved_in	signal transduction	Process	IEA
PBRA_005735	UniProtKB	A0A0G4IPN9	GO:0016310	involved_in	phosphorylation	Process	IEA
PBRA_005735	UniProtKB	A0A0G4IPN9	GO:0023014	involved_in	signal transduction by protein phosphorylation	Process	IEA
PBRA_005735	UniProtKB	A0A0G4IPN9	GO:0005622	part_of	intracellular	Component	IEA
PBRA_000673	UniProtKB	A0A0G4IPQ8	GO:0003677	enables	DNA binding	Function	IEA
PBRA_000673	UniProtKB	A0A0G4IPQ8	GO:0003899	enables	DNA-directed RNA polymerase activity	Function	IEA
PBRA_000673	UniProtKB	A0A0G4IPQ8	GO:0006351	involved_in	transcription, DNA-templated	Process	IEA
PBRA_000673	UniProtKB	A0A0G4IPQ8	GO:0005634	part_of	nucleus	Component	IEA
PBRA_000673	UniProtKB	A0A0G4IPQ8	GO:0005665	part_of	DNA-directed RNA polymerase II, core complex	Component	IEA
PBRA_000718	UniProtKB	A0A0G4IPT8	GO:0003676	enables	nucleic acid binding	Function	IEA
PBRA_000718	UniProtKB	A0A0G4IPT8	GO:0003723	enables	RNA binding	Function	IEA
PBRA_000727	UniProtKB	A0A0G4IPU9	GO:0016020	part_of	membrane	Component	IEA
PBRA_000727	UniProtKB	A0A0G4IPU9	GO:0016021	part_of	integral component of membrane	Component	IEA
PBRA_000808	UniProtKB	A0A0G4IQ22	GO:0048193	involved_in	Golgi vesicle transport	Process	IEA
PBRA_000808	UniProtKB	A0A0G4IQ22	GO:0005783	part_of	endoplasmic reticulum	Component	IEA
PBRA_000601	UniProtKB	A0A0G4IQ29	GO:0005509	enables	calcium ion binding	Function	IEA
PBRA_000604	UniProtKB	A0A0G4IQ35	GO:0000166	enables	nucleotide binding	Function	IEA
PBRA_000604	UniProtKB	A0A0G4IQ35	GO:0005524	enables	ATP binding	Function	IEA
PBRA_000604	UniProtKB	A0A0G4IQ35	GO:0005524	enables	ATP binding	Function	IEA
PBRA_000604	UniProtKB	A0A0G4IQ35	GO:0016887	enables	ATPase activity	Function	IEA
PBRA_000604	UniProtKB	A0A0G4IQ35	GO:0042626	enables	ATPase activity, coupled to transmembrane movement of substances	Function	IEA
PBRA_000604	UniProtKB	A0A0G4IQ35	GO:0006810	involved_in	transport	Process	IEA
PBRA_000604	UniProtKB	A0A0G4IQ35	GO:0055085	involved_in	transmembrane transport	Process	IEA
PBRA_000604	UniProtKB	A0A0G4IQ35	GO:0016020	part_of	membrane	Component	IEA
PBRA_000604	UniProtKB	A0A0G4IQ35	GO:0016021	part_of	integral component of membrane	Component	IEA
PBRA_000604	UniProtKB	A0A0G4IQ35	GO:0016021	part_of	integral component of membrane	Component	IEA
PBRA_000823	UniProtKB	A0A0G4IQ37	GO:0016756	enables	glutathione gamma-glutamylcysteinyltransferase activity	Function	IEA
PBRA_000823	UniProtKB	A0A0G4IQ37	GO:0046872	enables	metal ion binding	Function	IEA
PBRA_000823	UniProtKB	A0A0G4IQ37	GO:0010038	involved_in	response to metal ion	Process	IEA
PBRA_000823	UniProtKB	A0A0G4IQ37	GO:0046938	involved_in	phytochelatin biosynthetic process	Process	IEA
PBRA_000853	UniProtKB	A0A0G4IQ68	GO:0008236	enables	serine-type peptidase activity	Function	IEA
PBRA_000853	UniProtKB	A0A0G4IQ68	GO:0006508	involved_in	proteolysis	Process	IEA
PBRA_000805	UniProtKB	A0A0G4IQG7	GO:0008234	enables	cysteine-type peptidase activity	Function	IEA
PBRA_000805	UniProtKB	A0A0G4IQG7	GO:0006508	involved_in	proteolysis	Process	IEA
PBRA_000730	UniProtKB	A0A0G4IQI0	GO:0003677	enables	DNA binding	Function	IEA
PBRA_000730	UniProtKB	A0A0G4IQI0	GO:0003911	enables	DNA ligase (NAD+) activity	Function	IEA
PBRA_000730	UniProtKB	A0A0G4IQI0	GO:0006260	involved_in	DNA replication	Process	IEA
PBRA_000730	UniProtKB	A0A0G4IQI0	GO:0006266	involved_in	DNA ligation	Process	IEA
PBRA_000730	UniProtKB	A0A0G4IQI0	GO:0006281	involved_in	DNA repair	Process	IEA
PBRA_000852	UniProtKB	A0A0G4IQM3	GO:0070403	enables	NAD+ binding	Function	IEA
PBRA_005782	UniProtKB	A0A0G4IQQ4	GO:0004252	enables	serine-type endopeptidase activity	Function	IEA
PBRA_005782	UniProtKB	A0A0G4IQQ4	GO:0006508	involved_in	proteolysis	Process	IEA
PBRA_005782	UniProtKB	A0A0G4IQQ4	GO:0016020	part_of	membrane	Component	IEA
PBRA_005782	UniProtKB	A0A0G4IQQ4	GO:0016021	part_of	integral component of membrane	Component	IEA
PBRA_005792	UniProtKB	A0A0G4IQQ8	GO:0005216	enables	ion channel activity	Function	IEA
PBRA_005792	UniProtKB	A0A0G4IQQ8	GO:0005247	enables	voltage-gated chloride channel activity	Function	IEA
PBRA_005792	UniProtKB	A0A0G4IQQ8	GO:0005247	enables	voltage-gated chloride channel activity	Function	IEA
PBRA_005792	UniProtKB	A0A0G4IQQ8	GO:0006810	involved_in	transport	Process	IEA
PBRA_005792	UniProtKB	A0A0G4IQQ8	GO:0006811	involved_in	ion transport	Process	IEA
PBRA_005792	UniProtKB	A0A0G4IQQ8	GO:0006821	involved_in	chloride transport	Process	IEA
PBRA_005792	UniProtKB	A0A0G4IQQ8	GO:0034220	involved_in	ion transmembrane transport	Process	IEA
PBRA_005792	UniProtKB	A0A0G4IQQ8	GO:0055085	involved_in	transmembrane transport	Process	IEA
PBRA_005792	UniProtKB	A0A0G4IQQ8	GO:1903959	involved_in	regulation of anion transmembrane transport	Process	IEA
PBRA_005792	UniProtKB	A0A0G4IQQ8	GO:0016020	part_of	membrane	Component	IEA
PBRA_005792	UniProtKB	A0A0G4IQQ8	GO:0016020	part_of	membrane	Component	IEA
PBRA_005792	UniProtKB	A0A0G4IQQ8	GO:0016020	part_of	membrane	Component	IEA
PBRA_005792	UniProtKB	A0A0G4IQQ8	GO:0016021	part_of	integral component of membrane	Component	IEA
PBRA_000841	UniProtKB	A0A0G4IQU3	GO:0000166	enables	nucleotide binding	Function	IEA
PBRA_000841	UniProtKB	A0A0G4IQU3	GO:0004672	enables	protein kinase activity	Function	IEA
PBRA_000841	UniProtKB	A0A0G4IQU3	GO:0004674	enables	protein serine/threonine kinase activity	Function	IEA
PBRA_000841	UniProtKB	A0A0G4IQU3	GO:0005524	enables	ATP binding	Function	IEA
PBRA_000841	UniProtKB	A0A0G4IQU3	GO:0005524	enables	ATP binding	Function	IEA
PBRA_000841	UniProtKB	A0A0G4IQU3	GO:0006468	involved_in	protein phosphorylation	Process	IEA
PBRA_005849	UniProtKB	A0A0G4IR48	GO:0004672	enables	protein kinase activity	Function	IEA
PBRA_005849	UniProtKB	A0A0G4IR48	GO:0005524	enables	ATP binding	Function	IEA
PBRA_005849	UniProtKB	A0A0G4IR48	GO:0006468	involved_in	protein phosphorylation	Process	IEA
PBRA_005817	UniProtKB	A0A0G4IR83	GO:0000166	enables	nucleotide binding	Function	IEA
PBRA_005817	UniProtKB	A0A0G4IR83	GO:0005524	enables	ATP binding	Function	IEA
PBRA_005817	UniProtKB	A0A0G4IR83	GO:0016740	enables	transferase activity	Function	IEA
PBRA_005817	UniProtKB	A0A0G4IR83	GO:0008033	involved_in	tRNA processing	Process	IEA
PBRA_005818	UniProtKB	A0A0G4IRD3	GO:0000166	enables	nucleotide binding	Function	IEA
PBRA_005818	UniProtKB	A0A0G4IRD3	GO:0005524	enables	ATP binding	Function	IEA
PBRA_005818	UniProtKB	A0A0G4IRD3	GO:0005524	enables	ATP binding	Function	IEA
PBRA_006082	UniProtKB	A0A0G4IRF9	GO:0000166	enables	nucleotide binding	Function	IEA
PBRA_006082	UniProtKB	A0A0G4IRF9	GO:0005215	enables	transporter activity	Function	IEA
PBRA_006082	UniProtKB	A0A0G4IRF9	GO:0005524	enables	ATP binding	Function	IEA
PBRA_006082	UniProtKB	A0A0G4IRF9	GO:0005524	enables	ATP binding	Function	IEA
PBRA_006082	UniProtKB	A0A0G4IRF9	GO:0016887	enables	ATPase activity	Function	IEA
PBRA_006082	UniProtKB	A0A0G4IRF9	GO:0006810	involved_in	transport	Process	IEA
PBRA_006082	UniProtKB	A0A0G4IRF9	GO:0016020	part_of	membrane	Component	IEA
PBRA_006082	UniProtKB	A0A0G4IRF9	GO:0016021	part_of	integral component of membrane	Component	IEA
PBRA_006082	UniProtKB	A0A0G4IRF9	GO:0016021	part_of	integral component of membrane	Component	IEA
PBRA_005888	UniProtKB	A0A0G4IRJ9	GO:0003824	enables	catalytic activity	Function	IEA
PBRA_005888	UniProtKB	A0A0G4IRJ9	GO:0004553	enables	hydrolase activity, hydrolyzing O-glycosyl compounds	Function	IEA
PBRA_005888	UniProtKB	A0A0G4IRJ9	GO:0016787	enables	hydrolase activity	Function	IEA
PBRA_005888	UniProtKB	A0A0G4IRJ9	GO:0016798	enables	hydrolase activity, acting on glycosyl bonds	Function	IEA
PBRA_005888	UniProtKB	A0A0G4IRJ9	GO:0030246	enables	carbohydrate binding	Function	IEA
PBRA_005888	UniProtKB	A0A0G4IRJ9	GO:0005975	involved_in	carbohydrate metabolic process	Process	IEA
PBRA_005888	UniProtKB	A0A0G4IRJ9	GO:0008152	involved_in	metabolic process	Process	IEA
PBRA_005855	UniProtKB	A0A0G4IRM0	GO:0006260	involved_in	DNA replication	Process	IEA
PBRA_005855	UniProtKB	A0A0G4IRM0	GO:0000808	part_of	origin recognition complex	Component	IEA
PBRA_005855	UniProtKB	A0A0G4IRM0	GO:0005634	part_of	nucleus	Component	IEA
PBRA_006001	UniProtKB	A0A0G4IRR8	GO:0016020	part_of	membrane	Component	IEA
PBRA_006001	UniProtKB	A0A0G4IRR8	GO:0016021	part_of	integral component of membrane	Component	IEA
PBRA_006001	UniProtKB	A0A0G4IRR8	GO:0016021	part_of	integral component of membrane	Component	IEA
PBRA_005963	UniProtKB	A0A0G4IRS1	GO:0003824	enables	catalytic activity	Function	IEA
PBRA_005963	UniProtKB	A0A0G4IRS1	GO:0004375	enables	glycine dehydrogenase (decarboxylating) activity	Function	IEA
PBRA_005963	UniProtKB	A0A0G4IRS1	GO:0006544	involved_in	glycine metabolic process	Process	IEA
PBRA_005963	UniProtKB	A0A0G4IRS1	GO:0006546	involved_in	glycine catabolic process	Process	IEA
PBRA_005963	UniProtKB	A0A0G4IRS1	GO:0055114	involved_in	oxidation-reduction process	Process	IEA
PBRA_006187	UniProtKB	A0A0G4IRS3	GO:0016772	enables	transferase activity, transferring phosphorus-containing groups	Function	IEA
PBRA_006187	UniProtKB	A0A0G4IRS3	GO:0000160	involved_in	phosphorelay signal transduction system	Process	IEA
PBRA_006187	UniProtKB	A0A0G4IRS3	GO:0016310	involved_in	phosphorylation	Process	IEA
PBRA_006187	UniProtKB	A0A0G4IRS3	GO:0005622	part_of	intracellular	Component	IEA
PBRA_006187	UniProtKB	A0A0G4IRS3	GO:0016020	part_of	membrane	Component	IEA
PBRA_006187	UniProtKB	A0A0G4IRS3	GO:0016021	part_of	integral component of membrane	Component	IEA
PBRA_006023	UniProtKB	A0A0G4IRX3	GO:0000166	enables	nucleotide binding	Function	IEA
PBRA_006023	UniProtKB	A0A0G4IRX3	GO:0005524	enables	ATP binding	Function	IEA
PBRA_006023	UniProtKB	A0A0G4IRX3	GO:0005524	enables	ATP binding	Function	IEA
PBRA_006023	UniProtKB	A0A0G4IRX3	GO:0016887	enables	ATPase activity	Function	IEA
PBRA_006023	UniProtKB	A0A0G4IRX3	GO:0016020	part_of	membrane	Component	IEA
PBRA_006023	UniProtKB	A0A0G4IRX3	GO:0016020	part_of	membrane	Component	IEA
PBRA_006023	UniProtKB	A0A0G4IRX3	GO:0016021	part_of	integral component of membrane	Component	IEA
PBRA_006204	UniProtKB	A0A0G4IS66	GO:0000166	enables	nucleotide binding	Function	IEA
PBRA_006204	UniProtKB	A0A0G4IS66	GO:0002161	enables	aminoacyl-tRNA editing activity	Function	IEA
PBRA_006204	UniProtKB	A0A0G4IS66	GO:0004812	enables	aminoacyl-tRNA ligase activity	Function	IEA
PBRA_006204	UniProtKB	A0A0G4IS66	GO:0004827	enables	proline-tRNA ligase activity	Function	IEA
PBRA_006204	UniProtKB	A0A0G4IS66	GO:0005524	enables	ATP binding	Function	IEA
PBRA_006204	UniProtKB	A0A0G4IS66	GO:0006418	involved_in	tRNA aminoacylation for protein translation	Process	IEA
PBRA_006204	UniProtKB	A0A0G4IS66	GO:0006433	involved_in	prolyl-tRNA aminoacylation	Process	IEA
PBRA_006204	UniProtKB	A0A0G4IS66	GO:0006450	involved_in	regulation of translational fidelity	Process	IEA
PBRA_006204	UniProtKB	A0A0G4IS66	GO:0005737	part_of	cytoplasm	Component	IEA
PBRA_006090	UniProtKB	A0A0G4IS83	GO:0016491	enables	oxidoreductase activity	Function	IEA
PBRA_006090	UniProtKB	A0A0G4IS83	GO:0016765	enables	transferase activity, transferring alkyl or aryl (other than methyl) groups	Function	IEA
PBRA_006090	UniProtKB	A0A0G4IS83	GO:0071949	enables	FAD binding	Function	IEA
PBRA_006090	UniProtKB	A0A0G4IS83	GO:0055114	involved_in	oxidation-reduction process	Process	IEA
PBRA_006090	UniProtKB	A0A0G4IS83	GO:0016020	part_of	membrane	Component	IEA
PBRA_006090	UniProtKB	A0A0G4IS83	GO:0016021	part_of	integral component of membrane	Component	IEA
PBRA_006090	UniProtKB	A0A0G4IS83	GO:0016021	part_of	integral component of membrane	Component	IEA
PBRA_006148	UniProtKB	A0A0G4IS95	GO:0016020	part_of	membrane	Component	IEA
PBRA_006148	UniProtKB	A0A0G4IS95	GO:0016021	part_of	integral component of membrane	Component	IEA
PBRA_006342	UniProtKB	A0A0G4ISA0	GO:0005215	enables	transporter activity	Function	IEA
PBRA_006342	UniProtKB	A0A0G4ISA0	GO:0055085	involved_in	transmembrane transport	Process	IEA
PBRA_006342	UniProtKB	A0A0G4ISA0	GO:0016020	part_of	membrane	Component	IEA
PBRA_006342	UniProtKB	A0A0G4ISA0	GO:0016021	part_of	integral component of membrane	Component	IEA
PBRA_006342	UniProtKB	A0A0G4ISA0	GO:0016021	part_of	integral component of membrane	Component	IEA
PBRA_006352	UniProtKB	A0A0G4ISA7	GO:0016020	part_of	membrane	Component	IEA
PBRA_006352	UniProtKB	A0A0G4ISA7	GO:0016021	part_of	integral component of membrane	Component	IEA
PBRA_006193	UniProtKB	A0A0G4ISC7	GO:0051726	involved_in	regulation of cell cycle	Process	IEA
PBRA_006193	UniProtKB	A0A0G4ISC7	GO:0005634	part_of	nucleus	Component	IEA
PBRA_006226	UniProtKB	A0A0G4ISE4	GO:0008270	enables	zinc ion binding	Function	IEA
PBRA_006226	UniProtKB	A0A0G4ISE4	GO:0046872	enables	metal ion binding	Function	IEA
PBRA_006397	UniProtKB	A0A0G4ISG2	GO:0016757	enables	transferase activity, transferring glycosyl groups	Function	IEA
PBRA_006397	UniProtKB	A0A0G4ISG2	GO:0016020	part_of	membrane	Component	IEA
PBRA_006397	UniProtKB	A0A0G4ISG2	GO:0016021	part_of	integral component of membrane	Component	IEA
PBRA_006233	UniProtKB	A0A0G4ISL2	GO:0000166	enables	nucleotide binding	Function	IEA
PBRA_006233	UniProtKB	A0A0G4ISL2	GO:0005524	enables	ATP binding	Function	IEA
PBRA_006233	UniProtKB	A0A0G4ISL2	GO:0005524	enables	ATP binding	Function	IEA
PBRA_006233	UniProtKB	A0A0G4ISL2	GO:0051082	enables	unfolded protein binding	Function	IEA
PBRA_006233	UniProtKB	A0A0G4ISL2	GO:0006457	involved_in	protein folding	Process	IEA
PBRA_006233	UniProtKB	A0A0G4ISL2	GO:0005737	part_of	cytoplasm	Component	IEA
PBRA_006233	UniProtKB	A0A0G4ISL2	GO:0005737	part_of	cytoplasm	Component	IEA
PBRA_006492	UniProtKB	A0A0G4ISN8	GO:0003676	enables	nucleic acid binding	Function	IEA
PBRA_006492	UniProtKB	A0A0G4ISN8	GO:0008270	enables	zinc ion binding	Function	IEA
PBRA_006263	UniProtKB	A0A0G4ISN9	GO:0004719	enables	protein-L-isoaspartate (D-aspartate) O-methyltransferase activity	Function	IEA
PBRA_006263	UniProtKB	A0A0G4ISN9	GO:0006464	involved_in	cellular protein modification process	Process	IEA
PBRA_006263	UniProtKB	A0A0G4ISN9	GO:0006479	involved_in	protein methylation	Process	IEA
PBRA_006263	UniProtKB	A0A0G4ISN9	GO:0032259	involved_in	methylation	Process	IEA
PBRA_006542	UniProtKB	A0A0G4ISU5	GO:0016020	part_of	membrane	Component	IEA
PBRA_006542	UniProtKB	A0A0G4ISU5	GO:0016021	part_of	integral component of membrane	Component	IEA
PBRA_006358	UniProtKB	A0A0G4ISX9	GO:0008270	enables	zinc ion binding	Function	IEA
PBRA_006367	UniProtKB	A0A0G4ISY9	GO:0016627	enables	oxidoreductase activity, acting on the CH-CH group of donors	Function	IEA
PBRA_006367	UniProtKB	A0A0G4ISY9	GO:0008152	involved_in	metabolic process	Process	IEA
PBRA_006367	UniProtKB	A0A0G4ISY9	GO:0055114	involved_in	oxidation-reduction process	Process	IEA
PBRA_006378	UniProtKB	A0A0G4ISZ8	GO:0008168	enables	methyltransferase activity	Function	IEA
PBRA_006378	UniProtKB	A0A0G4ISZ8	GO:0008270	enables	zinc ion binding	Function	IEA
PBRA_006378	UniProtKB	A0A0G4ISZ8	GO:0016740	enables	transferase activity	Function	IEA
PBRA_006378	UniProtKB	A0A0G4ISZ8	GO:0018024	enables	histone-lysine N-methyltransferase activity	Function	IEA
PBRA_006378	UniProtKB	A0A0G4ISZ8	GO:0032259	involved_in	methylation	Process	IEA
PBRA_006378	UniProtKB	A0A0G4ISZ8	GO:0034968	involved_in	histone lysine methylation	Process	IEA
PBRA_006378	UniProtKB	A0A0G4ISZ8	GO:0005634	part_of	nucleus	Component	IEA
PBRA_006378	UniProtKB	A0A0G4ISZ8	GO:0005634	part_of	nucleus	Component	IEA
PBRA_006378	UniProtKB	A0A0G4ISZ8	GO:0005634	part_of	nucleus	Component	IEA
PBRA_006378	UniProtKB	A0A0G4ISZ8	GO:0005694	part_of	chromosome	Component	IEA
PBRA_006378	UniProtKB	A0A0G4ISZ8	GO:0005694	part_of	chromosome	Component	IEA
PBRA_006351	UniProtKB	A0A0G4IT14	GO:0000166	enables	nucleotide binding	Function	IEA
PBRA_006351	UniProtKB	A0A0G4IT14	GO:0005524	enables	ATP binding	Function	IEA
PBRA_006529	UniProtKB	A0A0G4IT22	GO:0016020	part_of	membrane	Component	IEA
PBRA_006529	UniProtKB	A0A0G4IT22	GO:0016021	part_of	integral component of membrane	Component	IEA
PBRA_006538	UniProtKB	A0A0G4IT32	GO:0004553	enables	hydrolase activity, hydrolyzing O-glycosyl compounds	Function	IEA
PBRA_006538	UniProtKB	A0A0G4IT32	GO:0005975	involved_in	carbohydrate metabolic process	Process	IEA
PBRA_006576	UniProtKB	A0A0G4ITA7	GO:0016020	part_of	membrane	Component	IEA
PBRA_006576	UniProtKB	A0A0G4ITA7	GO:0016021	part_of	integral component of membrane	Component	IEA
PBRA_006480	UniProtKB	A0A0G4ITD7	GO:0003871	enables	5-methyltetrahydropteroyltriglutamate-homocysteine S-methyltransferase activity	Function	IEA
PBRA_006480	UniProtKB	A0A0G4ITD7	GO:0008270	enables	zinc ion binding	Function	IEA
PBRA_006480	UniProtKB	A0A0G4ITD7	GO:0008652	involved_in	cellular amino acid biosynthetic process	Process	IEA
PBRA_006480	UniProtKB	A0A0G4ITD7	GO:0009086	involved_in	methionine biosynthetic process	Process	IEA
PBRA_006480	UniProtKB	A0A0G4ITD7	GO:0032259	involved_in	methylation	Process	IEA
PBRA_006689	UniProtKB	A0A0G4ITH6	GO:0006024	involved_in	glycosaminoglycan biosynthetic process	Process	IEA
PBRA_006689	UniProtKB	A0A0G4ITH6	GO:0015012	involved_in	heparan sulfate proteoglycan biosynthetic process	Process	IEA
PBRA_006689	UniProtKB	A0A0G4ITH6	GO:0016020	part_of	membrane	Component	IEA
PBRA_006689	UniProtKB	A0A0G4ITH6	GO:0016021	part_of	integral component of membrane	Component	IEA
PBRA_006689	UniProtKB	A0A0G4ITH6	GO:0016021	part_of	integral component of membrane	Component	IEA
PBRA_006694	UniProtKB	A0A0G4ITI2	GO:0006464	involved_in	cellular protein modification process	Process	IEA
PBRA_006777	UniProtKB	A0A0G4ITN1	GO:0004190	enables	aspartic-type endopeptidase activity	Function	IEA
PBRA_006777	UniProtKB	A0A0G4ITN1	GO:0006508	involved_in	proteolysis	Process	IEA
PBRA_006653	UniProtKB	A0A0G4ITN3	GO:0008236	enables	serine-type peptidase activity	Function	IEA
PBRA_006653	UniProtKB	A0A0G4ITN3	GO:0006508	involved_in	proteolysis	Process	IEA
PBRA_006741	UniProtKB	A0A0G4ITU6	GO:0016020	part_of	membrane	Component	IEA
PBRA_006741	UniProtKB	A0A0G4ITU6	GO:0016021	part_of	integral component of membrane	Component	IEA
PBRA_006766	UniProtKB	A0A0G4ITW7	GO:0003677	enables	DNA binding	Function	IEA
PBRA_006766	UniProtKB	A0A0G4ITW7	GO:0008270	enables	zinc ion binding	Function	IEA
PBRA_006766	UniProtKB	A0A0G4ITW7	GO:0046872	enables	metal ion binding	Function	IEA
PBRA_006766	UniProtKB	A0A0G4ITW7	GO:0006260	involved_in	DNA replication	Process	IEA
PBRA_006766	UniProtKB	A0A0G4ITW7	GO:0005664	part_of	nuclear origin of replication recognition complex	Component	IEA
PBRA_006819	UniProtKB	A0A0G4ITX6	GO:0003824	enables	catalytic activity	Function	IEA
PBRA_006748	UniProtKB	A0A0G4IU24	GO:0005509	enables	calcium ion binding	Function	IEA
PBRA_006750	UniProtKB	A0A0G4IU72	GO:0046872	enables	metal ion binding	Function	IEA
PBRA_006750	UniProtKB	A0A0G4IU72	GO:0046872	enables	metal ion binding	Function	IEA
PBRA_006770	UniProtKB	A0A0G4IU92	GO:0000166	enables	nucleotide binding	Function	IEA
PBRA_006770	UniProtKB	A0A0G4IU92	GO:0003924	enables	GTPase activity	Function	IEA
PBRA_006770	UniProtKB	A0A0G4IU92	GO:0004871	enables	signal transducer activity	Function	IEA
PBRA_006770	UniProtKB	A0A0G4IU92	GO:0005525	enables	GTP binding	Function	IEA
PBRA_006770	UniProtKB	A0A0G4IU92	GO:0019001	enables	guanyl nucleotide binding	Function	IEA
PBRA_006770	UniProtKB	A0A0G4IU92	GO:0031683	enables	G-protein beta/gamma-subunit complex binding	Function	IEA
PBRA_006770	UniProtKB	A0A0G4IU92	GO:0007165	involved_in	signal transduction	Process	IEA
PBRA_006770	UniProtKB	A0A0G4IU92	GO:0007186	involved_in	G-protein coupled receptor signaling pathway	Process	IEA
PBRA_007047	UniProtKB	A0A0G4IUB0	GO:0008270	enables	zinc ion binding	Function	IEA
PBRA_006855	UniProtKB	A0A0G4IUH2	GO:0005524	enables	ATP binding	Function	IEA
PBRA_006855	UniProtKB	A0A0G4IUH2	GO:0005634	part_of	nucleus	Component	IEA
PBRA_006855	UniProtKB	A0A0G4IUH2	GO:0005634	part_of	nucleus	Component	IEA
PBRA_007112	UniProtKB	A0A0G4IUH6	GO:0008270	enables	zinc ion binding	Function	IEA
PBRA_007112	UniProtKB	A0A0G4IUH6	GO:0016020	part_of	membrane	Component	IEA
PBRA_007112	UniProtKB	A0A0G4IUH6	GO:0016021	part_of	integral component of membrane	Component	IEA
PBRA_006903	UniProtKB	A0A0G4IUH9	GO:0016849	enables	phosphorus-oxygen lyase activity	Function	IEA
PBRA_006903	UniProtKB	A0A0G4IUH9	GO:0009190	involved_in	cyclic nucleotide biosynthetic process	Process	IEA
PBRA_006903	UniProtKB	A0A0G4IUH9	GO:0035556	involved_in	intracellular signal transduction	Process	IEA
PBRA_006903	UniProtKB	A0A0G4IUH9	GO:0005622	part_of	intracellular	Component	IEA
PBRA_006903	UniProtKB	A0A0G4IUH9	GO:0016020	part_of	membrane	Component	IEA
PBRA_006903	UniProtKB	A0A0G4IUH9	GO:0016021	part_of	integral component of membrane	Component	IEA
PBRA_006908	UniProtKB	A0A0G4IUI4	GO:0000166	enables	nucleotide binding	Function	IEA
PBRA_006908	UniProtKB	A0A0G4IUI4	GO:0000166	enables	nucleotide binding	Function	IEA
PBRA_006908	UniProtKB	A0A0G4IUI4	GO:0004812	enables	aminoacyl-tRNA ligase activity	Function	IEA
PBRA_006908	UniProtKB	A0A0G4IUI4	GO:0004812	enables	aminoacyl-tRNA ligase activity	Function	IEA
PBRA_006908	UniProtKB	A0A0G4IUI4	GO:0005524	enables	ATP binding	Function	IEA
PBRA_006908	UniProtKB	A0A0G4IUI4	GO:0005524	enables	ATP binding	Function	IEA
PBRA_006908	UniProtKB	A0A0G4IUI4	GO:0016874	enables	ligase activity	Function	IEA
PBRA_006908	UniProtKB	A0A0G4IUI4	GO:0006412	involved_in	translation	Process	IEA
PBRA_006908	UniProtKB	A0A0G4IUI4	GO:0006418	involved_in	tRNA aminoacylation for protein translation	Process	IEA
PBRA_007026	UniProtKB	A0A0G4IUJ8	GO:0000166	enables	nucleotide binding	Function	IEA
PBRA_007026	UniProtKB	A0A0G4IUJ8	GO:0003777	enables	microtubule motor activity	Function	IEA
PBRA_007026	UniProtKB	A0A0G4IUJ8	GO:0005524	enables	ATP binding	Function	IEA
PBRA_007026	UniProtKB	A0A0G4IUJ8	GO:0005524	enables	ATP binding	Function	IEA
PBRA_007026	UniProtKB	A0A0G4IUJ8	GO:0008017	enables	microtubule binding	Function	IEA
PBRA_007026	UniProtKB	A0A0G4IUJ8	GO:0007018	involved_in	microtubule-based movement	Process	IEA
PBRA_006922	UniProtKB	A0A0G4IUJ9	GO:0016020	part_of	membrane	Component	IEA
PBRA_006922	UniProtKB	A0A0G4IUJ9	GO:0016021	part_of	integral component of membrane	Component	IEA
PBRA_006905	UniProtKB	A0A0G4IUM0	GO:0016020	part_of	membrane	Component	IEA
PBRA_006905	UniProtKB	A0A0G4IUM0	GO:0016021	part_of	integral component of membrane	Component	IEA
PBRA_006948	UniProtKB	A0A0G4IUM6	GO:0003824	enables	catalytic activity	Function	IEA
PBRA_006948	UniProtKB	A0A0G4IUM6	GO:0008152	involved_in	metabolic process	Process	IEA
PBRA_007109	UniProtKB	A0A0G4IUP4	GO:0016020	part_of	membrane	Component	IEA
PBRA_007109	UniProtKB	A0A0G4IUP4	GO:0016021	part_of	integral component of membrane	Component	IEA
PBRA_007156	UniProtKB	A0A0G4IUW5	GO:0008061	enables	chitin binding	Function	IEA
PBRA_007048	UniProtKB	A0A0G4IUW8	GO:0005089	enables	Rho guanyl-nucleotide exchange factor activity	Function	IEA
PBRA_007048	UniProtKB	A0A0G4IUW8	GO:0035023	involved_in	regulation of Rho protein signal transduction	Process	IEA
PBRA_007048	UniProtKB	A0A0G4IUW8	GO:0043547	involved_in	positive regulation of GTPase activity	Process	IEA
PBRA_007204	UniProtKB	A0A0G4IUX5	GO:0003824	enables	catalytic activity	Function	IEA
PBRA_007204	UniProtKB	A0A0G4IUX5	GO:0030170	enables	pyridoxal phosphate binding	Function	IEA
PBRA_007204	UniProtKB	A0A0G4IUX5	GO:0009058	involved_in	biosynthetic process	Process	IEA
PBRA_007025	UniProtKB	A0A0G4IUX8	GO:0005783	part_of	endoplasmic reticulum	Component	IEA
PBRA_007025	UniProtKB	A0A0G4IUX8	GO:0016020	part_of	membrane	Component	IEA
PBRA_007025	UniProtKB	A0A0G4IUX8	GO:0016021	part_of	integral component of membrane	Component	IEA
PBRA_001073	UniProtKB	A0A0G4IV28	GO:0000166	enables	nucleotide binding	Function	IEA
PBRA_001073	UniProtKB	A0A0G4IV28	GO:0004672	enables	protein kinase activity	Function	IEA
PBRA_001073	UniProtKB	A0A0G4IV28	GO:0004674	enables	protein serine/threonine kinase activity	Function	IEA
PBRA_001073	UniProtKB	A0A0G4IV28	GO:0004674	enables	protein serine/threonine kinase activity	Function	IEA
PBRA_001073	UniProtKB	A0A0G4IV28	GO:0005524	enables	ATP binding	Function	IEA
PBRA_001073	UniProtKB	A0A0G4IV28	GO:0005524	enables	ATP binding	Function	IEA
PBRA_001073	UniProtKB	A0A0G4IV28	GO:0016301	enables	kinase activity	Function	IEA
PBRA_001073	UniProtKB	A0A0G4IV28	GO:0016740	enables	transferase activity	Function	IEA
PBRA_001073	UniProtKB	A0A0G4IV28	GO:0006468	involved_in	protein phosphorylation	Process	IEA
PBRA_001073	UniProtKB	A0A0G4IV28	GO:0016310	involved_in	phosphorylation	Process	IEA
PBRA_001020	UniProtKB	A0A0G4IV29	GO:0016787	enables	hydrolase activity	Function	IEA
PBRA_001020	UniProtKB	A0A0G4IV29	GO:0008152	involved_in	metabolic process	Process	IEA
PBRA_001104	UniProtKB	A0A0G4IV53	GO:0000166	enables	nucleotide binding	Function	IEA
PBRA_001104	UniProtKB	A0A0G4IV53	GO:0005524	enables	ATP binding	Function	IEA
PBRA_001104	UniProtKB	A0A0G4IV53	GO:0005524	enables	ATP binding	Function	IEA
PBRA_001104	UniProtKB	A0A0G4IV53	GO:0016887	enables	ATPase activity	Function	IEA
PBRA_001104	UniProtKB	A0A0G4IV53	GO:0016020	part_of	membrane	Component	IEA
PBRA_001104	UniProtKB	A0A0G4IV53	GO:0016020	part_of	membrane	Component	IEA
PBRA_001104	UniProtKB	A0A0G4IV53	GO:0016021	part_of	integral component of membrane	Component	IEA
PBRA_001139	UniProtKB	A0A0G4IV81	GO:0003677	enables	DNA binding	Function	IEA
PBRA_001139	UniProtKB	A0A0G4IV81	GO:0005634	part_of	nucleus	Component	IEA
PBRA_001022	UniProtKB	A0A0G4IV89	GO:0008417	enables	fucosyltransferase activity	Function	IEA
PBRA_001022	UniProtKB	A0A0G4IV89	GO:0016740	enables	transferase activity	Function	IEA
PBRA_001022	UniProtKB	A0A0G4IV89	GO:0016757	enables	transferase activity, transferring glycosyl groups	Function	IEA
PBRA_001022	UniProtKB	A0A0G4IV89	GO:0006486	involved_in	protein glycosylation	Process	IEA
PBRA_001022	UniProtKB	A0A0G4IV89	GO:0036065	involved_in	fucosylation	Process	IEA
PBRA_001022	UniProtKB	A0A0G4IV89	GO:0005794	part_of	Golgi apparatus	Component	IEA
PBRA_001022	UniProtKB	A0A0G4IV89	GO:0016020	part_of	membrane	Component	IEA
PBRA_001022	UniProtKB	A0A0G4IV89	GO:0016020	part_of	membrane	Component	IEA
PBRA_001022	UniProtKB	A0A0G4IV89	GO:0016021	part_of	integral component of membrane	Component	IEA
PBRA_001022	UniProtKB	A0A0G4IV89	GO:0032580	part_of	Golgi cisterna membrane	Component	IEA
PBRA_001101	UniProtKB	A0A0G4IV91	GO:0016020	part_of	membrane	Component	IEA
PBRA_001101	UniProtKB	A0A0G4IV91	GO:0016020	part_of	membrane	Component	IEA
PBRA_001101	UniProtKB	A0A0G4IV91	GO:0016021	part_of	integral component of membrane	Component	IEA
PBRA_001196	UniProtKB	A0A0G4IVG2	GO:0003824	enables	catalytic activity	Function	IEA
PBRA_001299	UniProtKB	A0A0G4IVL4	GO:0008270	enables	zinc ion binding	Function	IEA
PBRA_001299	UniProtKB	A0A0G4IVL4	GO:0046872	enables	metal ion binding	Function	IEA
PBRA_001299	UniProtKB	A0A0G4IVL4	GO:0006351	involved_in	transcription, DNA-templated	Process	IEA
PBRA_001198	UniProtKB	A0A0G4IVM7	GO:0006890	involved_in	retrograde vesicle-mediated transport, Golgi to ER	Process	IEA
PBRA_001085	UniProtKB	A0A0G4IVN3	GO:0003824	enables	catalytic activity	Function	IEA
PBRA_001090	UniProtKB	A0A0G4IVN6	GO:0016020	part_of	membrane	Component	IEA
PBRA_001090	UniProtKB	A0A0G4IVN6	GO:0016021	part_of	integral component of membrane	Component	IEA
PBRA_001110	UniProtKB	A0A0G4IVQ4	GO:0004222	enables	metalloendopeptidase activity	Function	IEA
PBRA_001110	UniProtKB	A0A0G4IVQ4	GO:0008237	enables	metallopeptidase activity	Function	IEA
PBRA_001110	UniProtKB	A0A0G4IVQ4	GO:0006508	involved_in	proteolysis	Process	IEA
PBRA_001110	UniProtKB	A0A0G4IVQ4	GO:0016020	part_of	membrane	Component	IEA
PBRA_001110	UniProtKB	A0A0G4IVQ4	GO:0016021	part_of	integral component of membrane	Component	IEA
PBRA_001102	UniProtKB	A0A0G4IVV5	GO:0000166	enables	nucleotide binding	Function	IEA
PBRA_001102	UniProtKB	A0A0G4IVV5	GO:0003676	enables	nucleic acid binding	Function	IEA
PBRA_001102	UniProtKB	A0A0G4IVV5	GO:0004386	enables	helicase activity	Function	IEA
PBRA_001102	UniProtKB	A0A0G4IVV5	GO:0005524	enables	ATP binding	Function	IEA
PBRA_001102	UniProtKB	A0A0G4IVV5	GO:0005524	enables	ATP binding	Function	IEA
PBRA_001102	UniProtKB	A0A0G4IVV5	GO:0008026	enables	ATP-dependent helicase activity	Function	IEA
PBRA_001102	UniProtKB	A0A0G4IVV5	GO:0016787	enables	hydrolase activity	Function	IEA
PBRA_001111	UniProtKB	A0A0G4IVW5	GO:0004252	enables	serine-type endopeptidase activity	Function	IEA
PBRA_001111	UniProtKB	A0A0G4IVW5	GO:0008233	enables	peptidase activity	Function	IEA
PBRA_001111	UniProtKB	A0A0G4IVW5	GO:0016787	enables	hydrolase activity	Function	IEA
PBRA_001111	UniProtKB	A0A0G4IVW5	GO:0006508	involved_in	proteolysis	Process	IEA
PBRA_001111	UniProtKB	A0A0G4IVW5	GO:0006508	involved_in	proteolysis	Process	IEA
PBRA_001111	UniProtKB	A0A0G4IVW5	GO:0016020	part_of	membrane	Component	IEA
PBRA_001111	UniProtKB	A0A0G4IVW5	GO:0016020	part_of	membrane	Component	IEA
PBRA_001111	UniProtKB	A0A0G4IVW5	GO:0016021	part_of	integral component of membrane	Component	IEA
PBRA_001111	UniProtKB	A0A0G4IVW5	GO:0016021	part_of	integral component of membrane	Component	IEA
PBRA_007261	UniProtKB	A0A0G4IW09	GO:0000166	enables	nucleotide binding	Function	IEA
PBRA_007261	UniProtKB	A0A0G4IW09	GO:0000166	enables	nucleotide binding	Function	IEA
PBRA_007261	UniProtKB	A0A0G4IW09	GO:0002161	enables	aminoacyl-tRNA editing activity	Function	IEA
PBRA_007261	UniProtKB	A0A0G4IW09	GO:0004812	enables	aminoacyl-tRNA ligase activity	Function	IEA
PBRA_007261	UniProtKB	A0A0G4IW09	GO:0004812	enables	aminoacyl-tRNA ligase activity	Function	IEA
PBRA_007261	UniProtKB	A0A0G4IW09	GO:0004832	enables	valine-tRNA ligase activity	Function	IEA
PBRA_007261	UniProtKB	A0A0G4IW09	GO:0005524	enables	ATP binding	Function	IEA
PBRA_007261	UniProtKB	A0A0G4IW09	GO:0005524	enables	ATP binding	Function	IEA
PBRA_007261	UniProtKB	A0A0G4IW09	GO:0016874	enables	ligase activity	Function	IEA
PBRA_007261	UniProtKB	A0A0G4IW09	GO:0006412	involved_in	translation	Process	IEA
PBRA_007261	UniProtKB	A0A0G4IW09	GO:0006418	involved_in	tRNA aminoacylation for protein translation	Process	IEA
PBRA_007261	UniProtKB	A0A0G4IW09	GO:0006438	involved_in	valyl-tRNA aminoacylation	Process	IEA
PBRA_007261	UniProtKB	A0A0G4IW09	GO:0006450	involved_in	regulation of translational fidelity	Process	IEA
PBRA_007261	UniProtKB	A0A0G4IW09	GO:0005737	part_of	cytoplasm	Component	IEA
PBRA_001247	UniProtKB	A0A0G4IW95	GO:0004038	enables	allantoinase activity	Function	IEA
PBRA_001247	UniProtKB	A0A0G4IW95	GO:0008270	enables	zinc ion binding	Function	IEA
PBRA_001247	UniProtKB	A0A0G4IW95	GO:0016787	enables	hydrolase activity	Function	IEA
PBRA_001247	UniProtKB	A0A0G4IW95	GO:0016810	enables	hydrolase activity, acting on carbon-nitrogen (but not peptide) bonds	Function	IEA
PBRA_001247	UniProtKB	A0A0G4IW95	GO:0016812	enables	hydrolase activity, acting on carbon-nitrogen (but not peptide) bonds, in cyclic amides	Function	IEA
PBRA_001247	UniProtKB	A0A0G4IW95	GO:0050897	enables	cobalt ion binding	Function	IEA
PBRA_001247	UniProtKB	A0A0G4IW95	GO:0000256	involved_in	allantoin catabolic process	Process	IEA
PBRA_007333	UniProtKB	A0A0G4IWF3	GO:0000166	enables	nucleotide binding	Function	IEA
PBRA_007333	UniProtKB	A0A0G4IWF3	GO:0004672	enables	protein kinase activity	Function	IEA
PBRA_007333	UniProtKB	A0A0G4IWF3	GO:0004674	enables	protein serine/threonine kinase activity	Function	IEA
PBRA_007333	UniProtKB	A0A0G4IWF3	GO:0005524	enables	ATP binding	Function	IEA
PBRA_007333	UniProtKB	A0A0G4IWF3	GO:0005524	enables	ATP binding	Function	IEA
PBRA_007333	UniProtKB	A0A0G4IWF3	GO:0006468	involved_in	protein phosphorylation	Process	IEA
PBRA_007461	UniProtKB	A0A0G4IWN2	GO:0003824	enables	catalytic activity	Function	IEA
PBRA_007322	UniProtKB	A0A0G4IWR5	GO:0016020	part_of	membrane	Component	IEA
PBRA_007322	UniProtKB	A0A0G4IWR5	GO:0016021	part_of	integral component of membrane	Component	IEA
PBRA_007532	UniProtKB	A0A0G4IWU1	GO:0046873	enables	metal ion transmembrane transporter activity	Function	IEA
PBRA_007532	UniProtKB	A0A0G4IWU1	GO:0030001	involved_in	metal ion transport	Process	IEA
PBRA_007532	UniProtKB	A0A0G4IWU1	GO:0055085	involved_in	transmembrane transport	Process	IEA
PBRA_007532	UniProtKB	A0A0G4IWU1	GO:0016020	part_of	membrane	Component	IEA
PBRA_007532	UniProtKB	A0A0G4IWU1	GO:0016020	part_of	membrane	Component	IEA
PBRA_007532	UniProtKB	A0A0G4IWU1	GO:0016021	part_of	integral component of membrane	Component	IEA
PBRA_007329	UniProtKB	A0A0G4IX36	GO:0000166	enables	nucleotide binding	Function	IEA
PBRA_007329	UniProtKB	A0A0G4IX36	GO:0003777	enables	microtubule motor activity	Function	IEA
PBRA_007329	UniProtKB	A0A0G4IX36	GO:0005524	enables	ATP binding	Function	IEA
PBRA_007329	UniProtKB	A0A0G4IX36	GO:0005524	enables	ATP binding	Function	IEA
PBRA_007329	UniProtKB	A0A0G4IX36	GO:0008017	enables	microtubule binding	Function	IEA
PBRA_007329	UniProtKB	A0A0G4IX36	GO:0007018	involved_in	microtubule-based movement	Process	IEA
PBRA_007329	UniProtKB	A0A0G4IX36	GO:0005874	part_of	microtubule	Component	IEA
PBRA_007334	UniProtKB	A0A0G4IX41	GO:0000287	enables	magnesium ion binding	Function	IEA
PBRA_007334	UniProtKB	A0A0G4IX41	GO:0016868	enables	intramolecular transferase activity, phosphotransferases	Function	IEA
PBRA_007334	UniProtKB	A0A0G4IX41	GO:0046872	enables	metal ion binding	Function	IEA
PBRA_007334	UniProtKB	A0A0G4IX41	GO:0005975	involved_in	carbohydrate metabolic process	Process	IEA
PBRA_007334	UniProtKB	A0A0G4IX41	GO:0071704	involved_in	organic substance metabolic process	Process	IEA
PBRA_007462	UniProtKB	A0A0G4IX92	GO:0006914	involved_in	autophagy	Process	IEA
PBRA_007699	UniProtKB	A0A0G4IXA8	GO:0000166	enables	nucleotide binding	Function	IEA
PBRA_007699	UniProtKB	A0A0G4IXA8	GO:0004163	enables	diphosphomevalonate decarboxylase activity	Function	IEA
PBRA_007699	UniProtKB	A0A0G4IXA8	GO:0004163	enables	diphosphomevalonate decarboxylase activity	Function	IEA
PBRA_007699	UniProtKB	A0A0G4IXA8	GO:0005524	enables	ATP binding	Function	IEA
PBRA_007699	UniProtKB	A0A0G4IXA8	GO:0005524	enables	ATP binding	Function	IEA
PBRA_007699	UniProtKB	A0A0G4IXA8	GO:0016829	enables	lyase activity	Function	IEA
PBRA_007699	UniProtKB	A0A0G4IXA8	GO:0016831	enables	carboxy-lyase activity	Function	IEA
PBRA_007699	UniProtKB	A0A0G4IXA8	GO:0006629	involved_in	lipid metabolic process	Process	IEA
PBRA_007699	UniProtKB	A0A0G4IXA8	GO:0006694	involved_in	steroid biosynthetic process	Process	IEA
PBRA_007699	UniProtKB	A0A0G4IXA8	GO:0006695	involved_in	cholesterol biosynthetic process	Process	IEA
PBRA_007699	UniProtKB	A0A0G4IXA8	GO:0008202	involved_in	steroid metabolic process	Process	IEA
PBRA_007699	UniProtKB	A0A0G4IXA8	GO:0008203	involved_in	cholesterol metabolic process	Process	IEA
PBRA_007699	UniProtKB	A0A0G4IXA8	GO:0008299	involved_in	isoprenoid biosynthetic process	Process	IEA
PBRA_007699	UniProtKB	A0A0G4IXA8	GO:0016126	involved_in	sterol biosynthetic process	Process	IEA
PBRA_007699	UniProtKB	A0A0G4IXA8	GO:0019287	involved_in	isopentenyl diphosphate biosynthetic process, mevalonate pathway	Process	IEA
PBRA_007699	UniProtKB	A0A0G4IXA8	GO:0005829	part_of	cytosol	Component	IEA
PBRA_007583	UniProtKB	A0A0G4IXK4	GO:0005509	enables	calcium ion binding	Function	IEA
PBRA_007613	UniProtKB	A0A0G4IXN0	GO:0003676	enables	nucleic acid binding	Function	IEA
PBRA_007613	UniProtKB	A0A0G4IXN0	GO:0008408	enables	3'-5' exonuclease activity	Function	IEA
PBRA_007613	UniProtKB	A0A0G4IXN0	GO:0006139	involved_in	nucleobase-containing compound metabolic process	Process	IEA
PBRA_007613	UniProtKB	A0A0G4IXN0	GO:0090305	involved_in	nucleic acid phosphodiester bond hydrolysis	Process	IEA
PBRA_007580	UniProtKB	A0A0G4IXQ5	GO:0005975	involved_in	carbohydrate metabolic process	Process	IEA
PBRA_007580	UniProtKB	A0A0G4IXQ5	GO:0016020	part_of	membrane	Component	IEA
PBRA_007580	UniProtKB	A0A0G4IXQ5	GO:0016021	part_of	integral component of membrane	Component	IEA
PBRA_007700	UniProtKB	A0A0G4IY12	GO:0016020	part_of	membrane	Component	IEA
PBRA_007700	UniProtKB	A0A0G4IY12	GO:0016021	part_of	integral component of membrane	Component	IEA
PBRA_007969	UniProtKB	A0A0G4IY43	GO:0006914	involved_in	autophagy	Process	IEA
PBRA_007876	UniProtKB	A0A0G4IY47	GO:0016020	part_of	membrane	Component	IEA
PBRA_007876	UniProtKB	A0A0G4IY47	GO:0016021	part_of	integral component of membrane	Component	IEA
PBRA_008017	UniProtKB	A0A0G4IY67	GO:0016491	enables	oxidoreductase activity	Function	IEA
PBRA_008017	UniProtKB	A0A0G4IY67	GO:0055114	involved_in	oxidation-reduction process	Process	IEA
PBRA_008017	UniProtKB	A0A0G4IY67	GO:0016020	part_of	membrane	Component	IEA
PBRA_008017	UniProtKB	A0A0G4IY67	GO:0016021	part_of	integral component of membrane	Component	IEA
PBRA_008027	UniProtKB	A0A0G4IY77	GO:0000166	enables	nucleotide binding	Function	IEA
PBRA_008027	UniProtKB	A0A0G4IY77	GO:0004672	enables	protein kinase activity	Function	IEA
PBRA_008027	UniProtKB	A0A0G4IY77	GO:0004674	enables	protein serine/threonine kinase activity	Function	IEA
PBRA_008027	UniProtKB	A0A0G4IY77	GO:0004674	enables	protein serine/threonine kinase activity	Function	IEA
PBRA_008027	UniProtKB	A0A0G4IY77	GO:0005524	enables	ATP binding	Function	IEA
PBRA_008027	UniProtKB	A0A0G4IY77	GO:0005524	enables	ATP binding	Function	IEA
PBRA_008027	UniProtKB	A0A0G4IY77	GO:0016301	enables	kinase activity	Function	IEA
PBRA_008027	UniProtKB	A0A0G4IY77	GO:0016740	enables	transferase activity	Function	IEA
PBRA_008027	UniProtKB	A0A0G4IY77	GO:0006468	involved_in	protein phosphorylation	Process	IEA
PBRA_008027	UniProtKB	A0A0G4IY77	GO:0016310	involved_in	phosphorylation	Process	IEA
PBRA_008042	UniProtKB	A0A0G4IY90	GO:0009055	enables	electron carrier activity	Function	IEA
PBRA_008042	UniProtKB	A0A0G4IY90	GO:0015035	enables	protein disulfide oxidoreductase activity	Function	IEA
PBRA_008042	UniProtKB	A0A0G4IY90	GO:0016491	enables	oxidoreductase activity	Function	IEA
PBRA_008042	UniProtKB	A0A0G4IY90	GO:0045454	involved_in	cell redox homeostasis	Process	IEA
PBRA_008042	UniProtKB	A0A0G4IY90	GO:0055114	involved_in	oxidation-reduction process	Process	IEA
PBRA_008042	UniProtKB	A0A0G4IY90	GO:0055114	involved_in	oxidation-reduction process	Process	IEA
PBRA_008042	UniProtKB	A0A0G4IY90	GO:0005623	part_of	cell	Component	IEA
PBRA_008043	UniProtKB	A0A0G4IYA8	GO:0005634	part_of	nucleus	Component	IEA
PBRA_008043	UniProtKB	A0A0G4IYA8	GO:0005634	part_of	nucleus	Component	IEA
PBRA_007785	UniProtKB	A0A0G4IYB0	GO:0003723	enables	RNA binding	Function	IEA
PBRA_007785	UniProtKB	A0A0G4IYB0	GO:0006396	involved_in	RNA processing	Process	IEA
PBRA_008049	UniProtKB	A0A0G4IYB2	GO:0006368	involved_in	transcription elongation from RNA polymerase II promoter	Process	IEA
PBRA_008049	UniProtKB	A0A0G4IYB2	GO:0016570	involved_in	histone modification	Process	IEA
PBRA_008049	UniProtKB	A0A0G4IYB2	GO:0016593	part_of	Cdc73/Paf1 complex	Component	IEA
PBRA_008054	UniProtKB	A0A0G4IYB6	GO:0004672	enables	protein kinase activity	Function	IEA
PBRA_008054	UniProtKB	A0A0G4IYB6	GO:0005524	enables	ATP binding	Function	IEA
PBRA_008054	UniProtKB	A0A0G4IYB6	GO:0006468	involved_in	protein phosphorylation	Process	IEA
PBRA_008069	UniProtKB	A0A0G4IYC7	GO:0044458	involved_in	motile cilium assembly	Process	IEA
PBRA_007991	UniProtKB	A0A0G4IYD7	GO:0000166	enables	nucleotide binding	Function	IEA
PBRA_007991	UniProtKB	A0A0G4IYD7	GO:0003777	enables	microtubule motor activity	Function	IEA
PBRA_007991	UniProtKB	A0A0G4IYD7	GO:0005524	enables	ATP binding	Function	IEA
PBRA_007991	UniProtKB	A0A0G4IYD7	GO:0005524	enables	ATP binding	Function	IEA
PBRA_007991	UniProtKB	A0A0G4IYD7	GO:0008017	enables	microtubule binding	Function	IEA
PBRA_007991	UniProtKB	A0A0G4IYD7	GO:0007018	involved_in	microtubule-based movement	Process	IEA
PBRA_007991	UniProtKB	A0A0G4IYD7	GO:0005874	part_of	microtubule	Component	IEA
PBRA_001424	UniProtKB	A0A0G4IYF8	GO:0016020	part_of	membrane	Component	IEA
PBRA_001424	UniProtKB	A0A0G4IYF8	GO:0016021	part_of	integral component of membrane	Component	IEA
PBRA_008071	UniProtKB	A0A0G4IYK1	GO:0016020	part_of	membrane	Component	IEA
PBRA_008071	UniProtKB	A0A0G4IYK1	GO:0016021	part_of	integral component of membrane	Component	IEA
PBRA_007958	UniProtKB	A0A0G4IYP3	GO:0016747	enables	transferase activity, transferring acyl groups other than amino-acyl groups	Function	IEA
PBRA_007958	UniProtKB	A0A0G4IYP3	GO:0016020	part_of	membrane	Component	IEA
PBRA_007958	UniProtKB	A0A0G4IYP3	GO:0016021	part_of	integral component of membrane	Component	IEA
PBRA_008018	UniProtKB	A0A0G4IYV1	GO:0008270	enables	zinc ion binding	Function	IEA
PBRA_008040	UniProtKB	A0A0G4IZ40	GO:0016788	enables	hydrolase activity, acting on ester bonds	Function	IEA
PBRA_008040	UniProtKB	A0A0G4IZ40	GO:0016020	part_of	membrane	Component	IEA
PBRA_008040	UniProtKB	A0A0G4IZ40	GO:0016021	part_of	integral component of membrane	Component	IEA
PBRA_008050	UniProtKB	A0A0G4IZ46	GO:0006810	involved_in	transport	Process	IEA
PBRA_008050	UniProtKB	A0A0G4IZ46	GO:0016020	part_of	membrane	Component	IEA
PBRA_008050	UniProtKB	A0A0G4IZ46	GO:0016020	part_of	membrane	Component	IEA
PBRA_008050	UniProtKB	A0A0G4IZ46	GO:0016021	part_of	integral component of membrane	Component	IEA
PBRA_008055	UniProtKB	A0A0G4IZ49	GO:0036459	enables	thiol-dependent ubiquitinyl hydrolase activity	Function	IEA
PBRA_008055	UniProtKB	A0A0G4IZ49	GO:0016579	involved_in	protein deubiquitination	Process	IEA
PBRA_008055	UniProtKB	A0A0G4IZ49	GO:0016020	part_of	membrane	Component	IEA
PBRA_008055	UniProtKB	A0A0G4IZ49	GO:0016021	part_of	integral component of membrane	Component	IEA
PBRA_001774	UniProtKB	A0A0G4IZJ7	GO:0003824	enables	catalytic activity	Function	IEA
PBRA_001774	UniProtKB	A0A0G4IZJ7	GO:0003855	enables	3-dehydroquinate dehydratase activity	Function	IEA
PBRA_001774	UniProtKB	A0A0G4IZJ7	GO:0003856	enables	3-dehydroquinate synthase activity	Function	IEA
PBRA_001774	UniProtKB	A0A0G4IZJ7	GO:0003866	enables	3-phosphoshikimate 1-carboxyvinyltransferase activity	Function	IEA
PBRA_001774	UniProtKB	A0A0G4IZJ7	GO:0004764	enables	shikimate 3-dehydrogenase (NADP+) activity	Function	IEA
PBRA_001774	UniProtKB	A0A0G4IZJ7	GO:0004765	enables	shikimate kinase activity	Function	IEA
PBRA_001774	UniProtKB	A0A0G4IZJ7	GO:0005524	enables	ATP binding	Function	IEA
PBRA_001774	UniProtKB	A0A0G4IZJ7	GO:0016301	enables	kinase activity	Function	IEA
PBRA_001774	UniProtKB	A0A0G4IZJ7	GO:0016491	enables	oxidoreductase activity	Function	IEA
PBRA_001774	UniProtKB	A0A0G4IZJ7	GO:0016740	enables	transferase activity	Function	IEA
PBRA_001774	UniProtKB	A0A0G4IZJ7	GO:0016765	enables	transferase activity, transferring alkyl or aryl (other than methyl) groups	Function	IEA
PBRA_001774	UniProtKB	A0A0G4IZJ7	GO:0016829	enables	lyase activity	Function	IEA
PBRA_001774	UniProtKB	A0A0G4IZJ7	GO:0046872	enables	metal ion binding	Function	IEA
PBRA_001774	UniProtKB	A0A0G4IZJ7	GO:0008652	involved_in	cellular amino acid biosynthetic process	Process	IEA
PBRA_001774	UniProtKB	A0A0G4IZJ7	GO:0009073	involved_in	aromatic amino acid family biosynthetic process	Process	IEA
PBRA_001774	UniProtKB	A0A0G4IZJ7	GO:0009073	involved_in	aromatic amino acid family biosynthetic process	Process	IEA
PBRA_001774	UniProtKB	A0A0G4IZJ7	GO:0009423	involved_in	chorismate biosynthetic process	Process	IEA
PBRA_001774	UniProtKB	A0A0G4IZJ7	GO:0016310	involved_in	phosphorylation	Process	IEA
PBRA_001774	UniProtKB	A0A0G4IZJ7	GO:0055114	involved_in	oxidation-reduction process	Process	IEA
PBRA_001774	UniProtKB	A0A0G4IZJ7	GO:0055114	involved_in	oxidation-reduction process	Process	IEA
PBRA_001774	UniProtKB	A0A0G4IZJ7	GO:0005737	part_of	cytoplasm	Component	IEA
PBRA_001774	UniProtKB	A0A0G4IZJ7	GO:0005737	part_of	cytoplasm	Component	IEA
PBRA_001774	UniProtKB	A0A0G4IZJ7	GO:0005737	part_of	cytoplasm	Component	IEA
PBRA_001789	UniProtKB	A0A0G4IZL0	GO:0016020	part_of	membrane	Component	IEA
PBRA_001789	UniProtKB	A0A0G4IZL0	GO:0016021	part_of	integral component of membrane	Component	IEA
PBRA_008150	UniProtKB	A0A0G4IZQ4	GO:0003777	enables	microtubule motor activity	Function	IEA
PBRA_008150	UniProtKB	A0A0G4IZQ4	GO:0005524	enables	ATP binding	Function	IEA
PBRA_008150	UniProtKB	A0A0G4IZQ4	GO:0016887	enables	ATPase activity	Function	IEA
PBRA_008150	UniProtKB	A0A0G4IZQ4	GO:0001539	involved_in	cilium or flagellum-dependent cell motility	Process	IEA
PBRA_008150	UniProtKB	A0A0G4IZQ4	GO:0007018	involved_in	microtubule-based movement	Process	IEA
PBRA_008150	UniProtKB	A0A0G4IZQ4	GO:0005858	part_of	axonemal dynein complex	Component	IEA
PBRA_008150	UniProtKB	A0A0G4IZQ4	GO:0030286	part_of	dynein complex	Component	IEA
PBRA_008102	UniProtKB	A0A0G4IZQ5	GO:0016020	part_of	membrane	Component	IEA
PBRA_008102	UniProtKB	A0A0G4IZQ5	GO:0016021	part_of	integral component of membrane	Component	IEA
PBRA_008260	UniProtKB	A0A0G4IZZ1	GO:0005524	enables	ATP binding	Function	IEA
PBRA_008154	UniProtKB	A0A0G4J002	GO:0003779	enables	actin binding	Function	IEA
PBRA_008322	UniProtKB	A0A0G4J099	GO:0008270	enables	zinc ion binding	Function	IEA
PBRA_008319	UniProtKB	A0A0G4J0G2	GO:0043550	involved_in	regulation of lipid kinase activity	Process	IEA
PBRA_008319	UniProtKB	A0A0G4J0G2	GO:0070772	part_of	PAS complex	Component	IEA
PBRA_008123	UniProtKB	A0A0G4J0J0	GO:0000155	enables	phosphorelay sensor kinase activity	Function	IEA
PBRA_008123	UniProtKB	A0A0G4J0J0	GO:0016772	enables	transferase activity, transferring phosphorus-containing groups	Function	IEA
PBRA_008123	UniProtKB	A0A0G4J0J0	GO:0000160	involved_in	phosphorelay signal transduction system	Process	IEA
PBRA_008123	UniProtKB	A0A0G4J0J0	GO:0007165	involved_in	signal transduction	Process	IEA
PBRA_008123	UniProtKB	A0A0G4J0J0	GO:0016310	involved_in	phosphorylation	Process	IEA
PBRA_008123	UniProtKB	A0A0G4J0J0	GO:0023014	involved_in	signal transduction by protein phosphorylation	Process	IEA
PBRA_008123	UniProtKB	A0A0G4J0J0	GO:0005622	part_of	intracellular	Component	IEA
PBRA_008183	UniProtKB	A0A0G4J0N7	GO:0006357	involved_in	regulation of transcription from RNA polymerase II promoter	Process	IEA
PBRA_008183	UniProtKB	A0A0G4J0N7	GO:0032777	part_of	Piccolo NuA4 histone acetyltransferase complex	Component	IEA
PBRA_008183	UniProtKB	A0A0G4J0N7	GO:0035267	part_of	NuA4 histone acetyltransferase complex	Component	IEA
PBRA_008520	UniProtKB	A0A0G4J0R9	GO:0003676	enables	nucleic acid binding	Function	IEA
PBRA_008520	UniProtKB	A0A0G4J0R9	GO:0015074	involved_in	DNA integration	Process	IEA
PBRA_008449	UniProtKB	A0A0G4J0X6	GO:0005524	enables	ATP binding	Function	IEA
PBRA_001899	UniProtKB	A0A0G4J0Z6	GO:0000166	enables	nucleotide binding	Function	IEA
PBRA_001899	UniProtKB	A0A0G4J0Z6	GO:0003924	enables	GTPase activity	Function	IEA
PBRA_001899	UniProtKB	A0A0G4J0Z6	GO:0004871	enables	signal transducer activity	Function	IEA
PBRA_001899	UniProtKB	A0A0G4J0Z6	GO:0005525	enables	GTP binding	Function	IEA
PBRA_001899	UniProtKB	A0A0G4J0Z6	GO:0019001	enables	guanyl nucleotide binding	Function	IEA
PBRA_001899	UniProtKB	A0A0G4J0Z6	GO:0031683	enables	G-protein beta/gamma-subunit complex binding	Function	IEA
PBRA_001899	UniProtKB	A0A0G4J0Z6	GO:0007186	involved_in	G-protein coupled receptor signaling pathway	Process	IEA
PBRA_008318	UniProtKB	A0A0G4J115	GO:0003676	enables	nucleic acid binding	Function	IEA
PBRA_008318	UniProtKB	A0A0G4J115	GO:0005524	enables	ATP binding	Function	IEA
PBRA_008318	UniProtKB	A0A0G4J115	GO:0008026	enables	ATP-dependent helicase activity	Function	IEA
PBRA_008318	UniProtKB	A0A0G4J115	GO:0006310	involved_in	DNA recombination	Process	IEA
PBRA_008338	UniProtKB	A0A0G4J135	GO:0004553	enables	hydrolase activity, hydrolyzing O-glycosyl compounds	Function	IEA
PBRA_008338	UniProtKB	A0A0G4J135	GO:0004568	enables	chitinase activity	Function	IEA
PBRA_008338	UniProtKB	A0A0G4J135	GO:0005975	involved_in	carbohydrate metabolic process	Process	IEA
PBRA_008338	UniProtKB	A0A0G4J135	GO:0006032	involved_in	chitin catabolic process	Process	IEA
PBRA_001911	UniProtKB	A0A0G4J170	GO:0016020	part_of	membrane	Component	IEA
PBRA_001911	UniProtKB	A0A0G4J170	GO:0016021	part_of	integral component of membrane	Component	IEA
PBRA_008393	UniProtKB	A0A0G4J189	GO:0005319	enables	lipid transporter activity	Function	IEA
PBRA_008393	UniProtKB	A0A0G4J189	GO:0006869	involved_in	lipid transport	Process	IEA
PBRA_008393	UniProtKB	A0A0G4J189	GO:0016020	part_of	membrane	Component	IEA
PBRA_008393	UniProtKB	A0A0G4J189	GO:0016021	part_of	integral component of membrane	Component	IEA
PBRA_008393	UniProtKB	A0A0G4J189	GO:0016021	part_of	integral component of membrane	Component	IEA
PBRA_002043	UniProtKB	A0A0G4J1C1	GO:0000166	enables	nucleotide binding	Function	IEA
PBRA_002043	UniProtKB	A0A0G4J1C1	GO:0003924	enables	GTPase activity	Function	IEA
PBRA_002043	UniProtKB	A0A0G4J1C1	GO:0004871	enables	signal transducer activity	Function	IEA
PBRA_002043	UniProtKB	A0A0G4J1C1	GO:0005525	enables	GTP binding	Function	IEA
PBRA_002043	UniProtKB	A0A0G4J1C1	GO:0019001	enables	guanyl nucleotide binding	Function	IEA
PBRA_002043	UniProtKB	A0A0G4J1C1	GO:0031683	enables	G-protein beta/gamma-subunit complex binding	Function	IEA
PBRA_002043	UniProtKB	A0A0G4J1C1	GO:0007165	involved_in	signal transduction	Process	IEA
PBRA_002043	UniProtKB	A0A0G4J1C1	GO:0007186	involved_in	G-protein coupled receptor signaling pathway	Process	IEA
PBRA_002031	UniProtKB	A0A0G4J1G4	GO:0004843	enables	thiol-dependent ubiquitin-specific protease activity	Function	IEA
PBRA_002031	UniProtKB	A0A0G4J1G4	GO:0008233	enables	peptidase activity	Function	IEA
PBRA_002031	UniProtKB	A0A0G4J1G4	GO:0008234	enables	cysteine-type peptidase activity	Function	IEA
PBRA_002031	UniProtKB	A0A0G4J1G4	GO:0008270	enables	zinc ion binding	Function	IEA
PBRA_002031	UniProtKB	A0A0G4J1G4	GO:0016787	enables	hydrolase activity	Function	IEA
PBRA_002031	UniProtKB	A0A0G4J1G4	GO:0036459	enables	thiol-dependent ubiquitinyl hydrolase activity	Function	IEA
PBRA_002031	UniProtKB	A0A0G4J1G4	GO:0046872	enables	metal ion binding	Function	IEA
PBRA_002031	UniProtKB	A0A0G4J1G4	GO:0006508	involved_in	proteolysis	Process	IEA
PBRA_002031	UniProtKB	A0A0G4J1G4	GO:0006511	involved_in	ubiquitin-dependent protein catabolic process	Process	IEA
PBRA_002031	UniProtKB	A0A0G4J1G4	GO:0016579	involved_in	protein deubiquitination	Process	IEA
PBRA_008468	UniProtKB	A0A0G4J1K7	GO:0016020	part_of	membrane	Component	IEA
PBRA_008468	UniProtKB	A0A0G4J1K7	GO:0016021	part_of	integral component of membrane	Component	IEA
PBRA_001820	UniProtKB	A0A0G4J1L6	GO:0016301	enables	kinase activity	Function	IEA
PBRA_001820	UniProtKB	A0A0G4J1L6	GO:0016310	involved_in	phosphorylation	Process	IEA
PBRA_001820	UniProtKB	A0A0G4J1L6	GO:0016573	involved_in	histone acetylation	Process	IEA
PBRA_001820	UniProtKB	A0A0G4J1L6	GO:0000123	part_of	histone acetyltransferase complex	Component	IEA
PBRA_001820	UniProtKB	A0A0G4J1L6	GO:0005634	part_of	nucleus	Component	IEA
PBRA_002083	UniProtKB	A0A0G4J1T2	GO:0004553	enables	hydrolase activity, hydrolyzing O-glycosyl compounds	Function	IEA
PBRA_002083	UniProtKB	A0A0G4J1T2	GO:0030246	enables	carbohydrate binding	Function	IEA
PBRA_002083	UniProtKB	A0A0G4J1T2	GO:0005975	involved_in	carbohydrate metabolic process	Process	IEA
PBRA_002176	UniProtKB	A0A0G4J1X0	GO:0004553	enables	hydrolase activity, hydrolyzing O-glycosyl compounds	Function	IEA
PBRA_002176	UniProtKB	A0A0G4J1X0	GO:0016787	enables	hydrolase activity	Function	IEA
PBRA_002176	UniProtKB	A0A0G4J1X0	GO:0016798	enables	hydrolase activity, acting on glycosyl bonds	Function	IEA
PBRA_002176	UniProtKB	A0A0G4J1X0	GO:0005975	involved_in	carbohydrate metabolic process	Process	IEA
PBRA_002176	UniProtKB	A0A0G4J1X0	GO:0008152	involved_in	metabolic process	Process	IEA
PBRA_001990	UniProtKB	A0A0G4J205	GO:0003677	enables	DNA binding	Function	IEA
PBRA_001990	UniProtKB	A0A0G4J205	GO:0008270	enables	zinc ion binding	Function	IEA
PBRA_008627	UniProtKB	A0A0G4J2B6	GO:0016788	enables	hydrolase activity, acting on ester bonds	Function	IEA
PBRA_002081	UniProtKB	A0A0G4J2E7	GO:0016301	enables	kinase activity	Function	IEA
PBRA_002081	UniProtKB	A0A0G4J2E7	GO:0016310	involved_in	phosphorylation	Process	IEA
PBRA_008687	UniProtKB	A0A0G4J2H4	GO:0009236	involved_in	cobalamin biosynthetic process	Process	IEA
PBRA_008654	UniProtKB	A0A0G4J2J0	GO:0008374	enables	O-acyltransferase activity	Function	IEA
PBRA_008654	UniProtKB	A0A0G4J2J0	GO:0016020	part_of	membrane	Component	IEA
PBRA_008654	UniProtKB	A0A0G4J2J0	GO:0016021	part_of	integral component of membrane	Component	IEA
PBRA_008659	UniProtKB	A0A0G4J2J4	GO:0016020	part_of	membrane	Component	IEA
PBRA_008659	UniProtKB	A0A0G4J2J4	GO:0016021	part_of	integral component of membrane	Component	IEA
PBRA_008709	UniProtKB	A0A0G4J2N0	GO:0016787	enables	hydrolase activity	Function	IEA
PBRA_008709	UniProtKB	A0A0G4J2N0	GO:0006629	involved_in	lipid metabolic process	Process	IEA
PBRA_008709	UniProtKB	A0A0G4J2N0	GO:0016020	part_of	membrane	Component	IEA
PBRA_008709	UniProtKB	A0A0G4J2N0	GO:0016021	part_of	integral component of membrane	Component	IEA
PBRA_002157	UniProtKB	A0A0G4J2N2	GO:0003824	enables	catalytic activity	Function	IEA
PBRA_002157	UniProtKB	A0A0G4J2N2	GO:0004722	enables	protein serine/threonine phosphatase activity	Function	IEA
PBRA_002157	UniProtKB	A0A0G4J2N2	GO:0006470	involved_in	protein dephosphorylation	Process	IEA
PBRA_008714	UniProtKB	A0A0G4J2N4	GO:0000166	enables	nucleotide binding	Function	IEA
PBRA_008714	UniProtKB	A0A0G4J2N4	GO:0005524	enables	ATP binding	Function	IEA
PBRA_008541	UniProtKB	A0A0G4J2Q2	GO:0019825	enables	oxygen binding	Function	IEA
PBRA_008541	UniProtKB	A0A0G4J2Q2	GO:0020037	enables	heme binding	Function	IEA
PBRA_008541	UniProtKB	A0A0G4J2Q2	GO:0016020	part_of	membrane	Component	IEA
PBRA_008541	UniProtKB	A0A0G4J2Q2	GO:0016021	part_of	integral component of membrane	Component	IEA
PBRA_008546	UniProtKB	A0A0G4J2Q7	GO:0005509	enables	calcium ion binding	Function	IEA
PBRA_008808	UniProtKB	A0A0G4J2S9	GO:0016020	part_of	membrane	Component	IEA
PBRA_008808	UniProtKB	A0A0G4J2S9	GO:0016021	part_of	integral component of membrane	Component	IEA
PBRA_008795	UniProtKB	A0A0G4J2V5	GO:0000166	enables	nucleotide binding	Function	IEA
PBRA_008795	UniProtKB	A0A0G4J2V5	GO:0003676	enables	nucleic acid binding	Function	IEA
PBRA_002308	UniProtKB	A0A0G4J315	GO:0046872	enables	metal ion binding	Function	IEA
PBRA_002313	UniProtKB	A0A0G4J320	GO:0008270	enables	zinc ion binding	Function	IEA
PBRA_008691	UniProtKB	A0A0G4J322	GO:0004072	enables	aspartate kinase activity	Function	IEA
PBRA_008691	UniProtKB	A0A0G4J322	GO:0016597	enables	amino acid binding	Function	IEA
PBRA_008691	UniProtKB	A0A0G4J322	GO:0008152	involved_in	metabolic process	Process	IEA
PBRA_008691	UniProtKB	A0A0G4J322	GO:0008652	involved_in	cellular amino acid biosynthetic process	Process	IEA
PBRA_008691	UniProtKB	A0A0G4J322	GO:0008652	involved_in	cellular amino acid biosynthetic process	Process	IEA
PBRA_008691	UniProtKB	A0A0G4J322	GO:0016310	involved_in	phosphorylation	Process	IEA
PBRA_002353	UniProtKB	A0A0G4J361	GO:0016020	part_of	membrane	Component	IEA
PBRA_002353	UniProtKB	A0A0G4J361	GO:0016021	part_of	integral component of membrane	Component	IEA
PBRA_008751	UniProtKB	A0A0G4J382	GO:0001104	enables	RNA polymerase II transcription cofactor activity	Function	IEA
PBRA_008751	UniProtKB	A0A0G4J382	GO:0006357	involved_in	regulation of transcription from RNA polymerase II promoter	Process	IEA
PBRA_008751	UniProtKB	A0A0G4J382	GO:0016592	part_of	mediator complex	Component	IEA
PBRA_008658	UniProtKB	A0A0G4J397	GO:0016020	part_of	membrane	Component	IEA
PBRA_008658	UniProtKB	A0A0G4J397	GO:0016021	part_of	integral component of membrane	Component	IEA
PBRA_002320	UniProtKB	A0A0G4J398	GO:0016757	enables	transferase activity, transferring glycosyl groups	Function	IEA
PBRA_002320	UniProtKB	A0A0G4J398	GO:0016020	part_of	membrane	Component	IEA
PBRA_002320	UniProtKB	A0A0G4J398	GO:0016021	part_of	integral component of membrane	Component	IEA
PBRA_002418	UniProtKB	A0A0G4J3H3	GO:0005506	enables	iron ion binding	Function	IEA
PBRA_002418	UniProtKB	A0A0G4J3H3	GO:0050113	enables	inositol oxygenase activity	Function	IEA
PBRA_002418	UniProtKB	A0A0G4J3H3	GO:0019310	involved_in	inositol catabolic process	Process	IEA
PBRA_002418	UniProtKB	A0A0G4J3H3	GO:0055114	involved_in	oxidation-reduction process	Process	IEA
PBRA_002418	UniProtKB	A0A0G4J3H3	GO:0005737	part_of	cytoplasm	Component	IEA
PBRA_008778	UniProtKB	A0A0G4J3J0	GO:0016020	part_of	membrane	Component	IEA
PBRA_008778	UniProtKB	A0A0G4J3J0	GO:0016021	part_of	integral component of membrane	Component	IEA
PBRA_008778	UniProtKB	A0A0G4J3J0	GO:0016021	part_of	integral component of membrane	Component	IEA
PBRA_002473	UniProtKB	A0A0G4J3L2	GO:0016020	part_of	membrane	Component	IEA
PBRA_002473	UniProtKB	A0A0G4J3L2	GO:0016021	part_of	integral component of membrane	Component	IEA
PBRA_002478	UniProtKB	A0A0G4J3L5	GO:0003824	enables	catalytic activity	Function	IEA
PBRA_002478	UniProtKB	A0A0G4J3L5	GO:0008152	involved_in	metabolic process	Process	IEA
PBRA_002440	UniProtKB	A0A0G4J3Q2	GO:0016020	part_of	membrane	Component	IEA
PBRA_002440	UniProtKB	A0A0G4J3Q2	GO:0016021	part_of	integral component of membrane	Component	IEA
PBRA_002527	UniProtKB	A0A0G4J3R1	GO:0003824	enables	catalytic activity	Function	IEA
PBRA_002527	UniProtKB	A0A0G4J3R1	GO:0004222	enables	metalloendopeptidase activity	Function	IEA
PBRA_002527	UniProtKB	A0A0G4J3R1	GO:0046872	enables	metal ion binding	Function	IEA
PBRA_002527	UniProtKB	A0A0G4J3R1	GO:0006508	involved_in	proteolysis	Process	IEA
PBRA_002455	UniProtKB	A0A0G4J3R4	GO:0008270	enables	zinc ion binding	Function	IEA
PBRA_002422	UniProtKB	A0A0G4J3U1	GO:0003677	enables	DNA binding	Function	IEA
PBRA_002422	UniProtKB	A0A0G4J3U1	GO:0006260	involved_in	DNA replication	Process	IEA
PBRA_002422	UniProtKB	A0A0G4J3U1	GO:0005664	part_of	nuclear origin of replication recognition complex	Component	IEA
PBRA_002319	UniProtKB	A0A0G4J3U3	GO:0000166	enables	nucleotide binding	Function	IEA
PBRA_002319	UniProtKB	A0A0G4J3U3	GO:0004672	enables	protein kinase activity	Function	IEA
PBRA_002319	UniProtKB	A0A0G4J3U3	GO:0004674	enables	protein serine/threonine kinase activity	Function	IEA
PBRA_002319	UniProtKB	A0A0G4J3U3	GO:0005524	enables	ATP binding	Function	IEA
PBRA_002319	UniProtKB	A0A0G4J3U3	GO:0005524	enables	ATP binding	Function	IEA
PBRA_002319	UniProtKB	A0A0G4J3U3	GO:0016301	enables	kinase activity	Function	IEA
PBRA_002319	UniProtKB	A0A0G4J3U3	GO:0016740	enables	transferase activity	Function	IEA
PBRA_002319	UniProtKB	A0A0G4J3U3	GO:0006468	involved_in	protein phosphorylation	Process	IEA
PBRA_002319	UniProtKB	A0A0G4J3U3	GO:0016310	involved_in	phosphorylation	Process	IEA
PBRA_002427	UniProtKB	A0A0G4J3U5	GO:0016020	part_of	membrane	Component	IEA
PBRA_002427	UniProtKB	A0A0G4J3U5	GO:0016021	part_of	integral component of membrane	Component	IEA
PBRA_008887	UniProtKB	A0A0G4J3U8	GO:0008270	enables	zinc ion binding	Function	IEA
PBRA_002500	UniProtKB	A0A0G4J3V7	GO:0004842	enables	ubiquitin-protein transferase activity	Function	IEA
PBRA_002500	UniProtKB	A0A0G4J3V7	GO:0008270	enables	zinc ion binding	Function	IEA
PBRA_002500	UniProtKB	A0A0G4J3V7	GO:0016740	enables	transferase activity	Function	IEA
PBRA_002500	UniProtKB	A0A0G4J3V7	GO:0016567	involved_in	protein ubiquitination	Process	IEA
PBRA_002500	UniProtKB	A0A0G4J3V7	GO:0016020	part_of	membrane	Component	IEA
PBRA_002500	UniProtKB	A0A0G4J3V7	GO:0016021	part_of	integral component of membrane	Component	IEA
PBRA_002525	UniProtKB	A0A0G4J3Y0	GO:0000166	enables	nucleotide binding	Function	IEA
PBRA_002525	UniProtKB	A0A0G4J3Y0	GO:0000166	enables	nucleotide binding	Function	IEA
PBRA_002525	UniProtKB	A0A0G4J3Y0	GO:0005524	enables	ATP binding	Function	IEA
PBRA_002525	UniProtKB	A0A0G4J3Y0	GO:0016787	enables	hydrolase activity	Function	IEA
PBRA_002525	UniProtKB	A0A0G4J3Y0	GO:0046872	enables	metal ion binding	Function	IEA
PBRA_002525	UniProtKB	A0A0G4J3Y0	GO:0016020	part_of	membrane	Component	IEA
PBRA_002525	UniProtKB	A0A0G4J3Y0	GO:0016021	part_of	integral component of membrane	Component	IEA
PBRA_002525	UniProtKB	A0A0G4J3Y0	GO:0016021	part_of	integral component of membrane	Component	IEA
PBRA_002472	UniProtKB	A0A0G4J3Y9	GO:0005216	enables	ion channel activity	Function	IEA
PBRA_002472	UniProtKB	A0A0G4J3Y9	GO:0006811	involved_in	ion transport	Process	IEA
PBRA_002472	UniProtKB	A0A0G4J3Y9	GO:0034220	involved_in	ion transmembrane transport	Process	IEA
PBRA_002472	UniProtKB	A0A0G4J3Y9	GO:0055085	involved_in	transmembrane transport	Process	IEA
PBRA_002472	UniProtKB	A0A0G4J3Y9	GO:0016020	part_of	membrane	Component	IEA
PBRA_002472	UniProtKB	A0A0G4J3Y9	GO:0016020	part_of	membrane	Component	IEA
PBRA_002472	UniProtKB	A0A0G4J3Y9	GO:0016021	part_of	integral component of membrane	Component	IEA
PBRA_008886	UniProtKB	A0A0G4J468	GO:0016020	part_of	membrane	Component	IEA
PBRA_008886	UniProtKB	A0A0G4J468	GO:0016021	part_of	integral component of membrane	Component	IEA
PBRA_008886	UniProtKB	A0A0G4J468	GO:0016021	part_of	integral component of membrane	Component	IEA
PBRA_002469	UniProtKB	A0A0G4J4C6	GO:0003676	enables	nucleic acid binding	Function	IEA
PBRA_002474	UniProtKB	A0A0G4J4D0	GO:0016020	part_of	membrane	Component	IEA
PBRA_002474	UniProtKB	A0A0G4J4D0	GO:0016021	part_of	integral component of membrane	Component	IEA
PBRA_002488	UniProtKB	A0A0G4J4E5	GO:0000166	enables	nucleotide binding	Function	IEA
PBRA_002488	UniProtKB	A0A0G4J4E5	GO:0003777	enables	microtubule motor activity	Function	IEA
PBRA_002488	UniProtKB	A0A0G4J4E5	GO:0005524	enables	ATP binding	Function	IEA
PBRA_002488	UniProtKB	A0A0G4J4E5	GO:0005524	enables	ATP binding	Function	IEA
PBRA_002488	UniProtKB	A0A0G4J4E5	GO:0008017	enables	microtubule binding	Function	IEA
PBRA_002488	UniProtKB	A0A0G4J4E5	GO:0007018	involved_in	microtubule-based movement	Process	IEA
PBRA_009107	UniProtKB	A0A0G4J4F5	GO:0004672	enables	protein kinase activity	Function	IEA
PBRA_009107	UniProtKB	A0A0G4J4F5	GO:0005524	enables	ATP binding	Function	IEA
PBRA_009107	UniProtKB	A0A0G4J4F5	GO:0006468	involved_in	protein phosphorylation	Process	IEA
PBRA_009112	UniProtKB	A0A0G4J4G1	GO:0004930	enables	G-protein coupled receptor activity	Function	IEA
PBRA_009112	UniProtKB	A0A0G4J4G1	GO:0004965	enables	G-protein coupled GABA receptor activity	Function	IEA
PBRA_009112	UniProtKB	A0A0G4J4G1	GO:0005215	enables	transporter activity	Function	IEA
PBRA_009112	UniProtKB	A0A0G4J4G1	GO:0006810	involved_in	transport	Process	IEA
PBRA_009112	UniProtKB	A0A0G4J4G1	GO:0007186	involved_in	G-protein coupled receptor signaling pathway	Process	IEA
PBRA_009112	UniProtKB	A0A0G4J4G1	GO:0016020	part_of	membrane	Component	IEA
PBRA_009112	UniProtKB	A0A0G4J4G1	GO:0016021	part_of	integral component of membrane	Component	IEA
PBRA_009112	UniProtKB	A0A0G4J4G1	GO:0016021	part_of	integral component of membrane	Component	IEA
PBRA_009001	UniProtKB	A0A0G4J4H9	GO:0016020	part_of	membrane	Component	IEA
PBRA_009001	UniProtKB	A0A0G4J4H9	GO:0016021	part_of	integral component of membrane	Component	IEA
PBRA_009074	UniProtKB	A0A0G4J4I2	GO:0000049	enables	tRNA binding	Function	IEA
PBRA_009074	UniProtKB	A0A0G4J4I2	GO:0000166	enables	nucleotide binding	Function	IEA
PBRA_009074	UniProtKB	A0A0G4J4I2	GO:0000166	enables	nucleotide binding	Function	IEA
PBRA_009074	UniProtKB	A0A0G4J4I2	GO:0004812	enables	aminoacyl-tRNA ligase activity	Function	IEA
PBRA_009074	UniProtKB	A0A0G4J4I2	GO:0004812	enables	aminoacyl-tRNA ligase activity	Function	IEA
PBRA_009074	UniProtKB	A0A0G4J4I2	GO:0004814	enables	arginine-tRNA ligase activity	Function	IEA
PBRA_009074	UniProtKB	A0A0G4J4I2	GO:0005524	enables	ATP binding	Function	IEA
PBRA_009074	UniProtKB	A0A0G4J4I2	GO:0005524	enables	ATP binding	Function	IEA
PBRA_009074	UniProtKB	A0A0G4J4I2	GO:0016874	enables	ligase activity	Function	IEA
PBRA_009074	UniProtKB	A0A0G4J4I2	GO:0006412	involved_in	translation	Process	IEA
PBRA_009074	UniProtKB	A0A0G4J4I2	GO:0006418	involved_in	tRNA aminoacylation for protein translation	Process	IEA
PBRA_009074	UniProtKB	A0A0G4J4I2	GO:0006420	involved_in	arginyl-tRNA aminoacylation	Process	IEA
PBRA_009074	UniProtKB	A0A0G4J4I2	GO:0005737	part_of	cytoplasm	Component	IEA
PBRA_008878	UniProtKB	A0A0G4J4K8	GO:0003682	enables	chromatin binding	Function	IEA
PBRA_008878	UniProtKB	A0A0G4J4K8	GO:0008270	enables	zinc ion binding	Function	IEA
PBRA_008878	UniProtKB	A0A0G4J4K8	GO:0046872	enables	metal ion binding	Function	IEA
PBRA_008878	UniProtKB	A0A0G4J4K8	GO:0007064	involved_in	mitotic sister chromatid cohesion	Process	IEA
PBRA_008878	UniProtKB	A0A0G4J4K8	GO:0010468	involved_in	regulation of gene expression	Process	IEA
PBRA_009041	UniProtKB	A0A0G4J4M0	GO:0016020	part_of	membrane	Component	IEA
PBRA_009041	UniProtKB	A0A0G4J4M0	GO:0016020	part_of	membrane	Component	IEA
PBRA_009041	UniProtKB	A0A0G4J4M0	GO:0016021	part_of	integral component of membrane	Component	IEA
PBRA_002486	UniProtKB	A0A0G4J4P0	GO:0000077	involved_in	DNA damage checkpoint	Process	IEA
PBRA_002486	UniProtKB	A0A0G4J4P0	GO:0030896	part_of	checkpoint clamp complex	Component	IEA
PBRA_009149	UniProtKB	A0A0G4J4R4	GO:0004930	enables	G-protein coupled receptor activity	Function	IEA
PBRA_009149	UniProtKB	A0A0G4J4R4	GO:0004965	enables	G-protein coupled GABA receptor activity	Function	IEA
PBRA_009149	UniProtKB	A0A0G4J4R4	GO:0007186	involved_in	G-protein coupled receptor signaling pathway	Process	IEA
PBRA_009149	UniProtKB	A0A0G4J4R4	GO:0016020	part_of	membrane	Component	IEA
PBRA_009149	UniProtKB	A0A0G4J4R4	GO:0016021	part_of	integral component of membrane	Component	IEA
PBRA_009149	UniProtKB	A0A0G4J4R4	GO:0016021	part_of	integral component of membrane	Component	IEA
PBRA_002552	UniProtKB	A0A0G4J4T4	GO:0003824	enables	catalytic activity	Function	IEA
PBRA_002552	UniProtKB	A0A0G4J4T4	GO:0004351	enables	glutamate decarboxylase activity	Function	IEA
PBRA_002552	UniProtKB	A0A0G4J4T4	GO:0004351	enables	glutamate decarboxylase activity	Function	IEA
PBRA_002552	UniProtKB	A0A0G4J4T4	GO:0016829	enables	lyase activity	Function	IEA
PBRA_002552	UniProtKB	A0A0G4J4T4	GO:0016831	enables	carboxy-lyase activity	Function	IEA
PBRA_002552	UniProtKB	A0A0G4J4T4	GO:0016831	enables	carboxy-lyase activity	Function	IEA
PBRA_002552	UniProtKB	A0A0G4J4T4	GO:0030170	enables	pyridoxal phosphate binding	Function	IEA
PBRA_002552	UniProtKB	A0A0G4J4T4	GO:0006536	involved_in	glutamate metabolic process	Process	IEA
PBRA_002552	UniProtKB	A0A0G4J4T4	GO:0019752	involved_in	carboxylic acid metabolic process	Process	IEA
PBRA_009018	UniProtKB	A0A0G4J4W9	GO:0003774	enables	motor activity	Function	IEA
PBRA_009018	UniProtKB	A0A0G4J4W9	GO:0005524	enables	ATP binding	Function	IEA
PBRA_009018	UniProtKB	A0A0G4J4W9	GO:0016459	part_of	myosin complex	Component	IEA
PBRA_002559	UniProtKB	A0A0G4J4Y6	GO:0000166	enables	nucleotide binding	Function	IEA
PBRA_002559	UniProtKB	A0A0G4J4Y6	GO:0004674	enables	protein serine/threonine kinase activity	Function	IEA
PBRA_002559	UniProtKB	A0A0G4J4Y6	GO:0005524	enables	ATP binding	Function	IEA
PBRA_002559	UniProtKB	A0A0G4J4Y6	GO:0016301	enables	kinase activity	Function	IEA
PBRA_002559	UniProtKB	A0A0G4J4Y6	GO:0016301	enables	kinase activity	Function	IEA
PBRA_002559	UniProtKB	A0A0G4J4Y6	GO:0016740	enables	transferase activity	Function	IEA
PBRA_002559	UniProtKB	A0A0G4J4Y6	GO:0006468	involved_in	protein phosphorylation	Process	IEA
PBRA_002559	UniProtKB	A0A0G4J4Y6	GO:0016310	involved_in	phosphorylation	Process	IEA
PBRA_002640	UniProtKB	A0A0G4J500	GO:1905515	involved_in	non-motile cilium assembly	Process	IEA
PBRA_002640	UniProtKB	A0A0G4J500	GO:0034464	part_of	BBSome	Component	IEA
PBRA_009118	UniProtKB	A0A0G4J562	GO:0006950	involved_in	response to stress	Process	IEA
PBRA_009025	UniProtKB	A0A0G4J568	GO:0016020	part_of	membrane	Component	IEA
PBRA_009025	UniProtKB	A0A0G4J568	GO:0016021	part_of	integral component of membrane	Component	IEA
PBRA_002667	UniProtKB	A0A0G4J579	GO:0055114	involved_in	oxidation-reduction process	Process	IEA
PBRA_002667	UniProtKB	A0A0G4J579	GO:0016020	part_of	membrane	Component	IEA
PBRA_002667	UniProtKB	A0A0G4J579	GO:0016021	part_of	integral component of membrane	Component	IEA
PBRA_009080	UniProtKB	A0A0G4J5C7	GO:0015078	enables	hydrogen ion transmembrane transporter activity	Function	IEA
PBRA_009080	UniProtKB	A0A0G4J5C7	GO:0006810	involved_in	transport	Process	IEA
PBRA_009080	UniProtKB	A0A0G4J5C7	GO:0006811	involved_in	ion transport	Process	IEA
PBRA_009080	UniProtKB	A0A0G4J5C7	GO:0015991	involved_in	ATP hydrolysis coupled proton transport	Process	IEA
PBRA_009080	UniProtKB	A0A0G4J5C7	GO:0015991	involved_in	ATP hydrolysis coupled proton transport	Process	IEA
PBRA_009080	UniProtKB	A0A0G4J5C7	GO:0016020	part_of	membrane	Component	IEA
PBRA_009080	UniProtKB	A0A0G4J5C7	GO:0016021	part_of	integral component of membrane	Component	IEA
PBRA_009080	UniProtKB	A0A0G4J5C7	GO:0016021	part_of	integral component of membrane	Component	IEA
PBRA_009080	UniProtKB	A0A0G4J5C7	GO:0033177	part_of	proton-transporting two-sector ATPase complex, proton-transporting domain	Component	IEA
PBRA_009080	UniProtKB	A0A0G4J5C7	GO:0033179	part_of	proton-transporting V-type ATPase, V0 domain	Component	IEA
PBRA_002785	UniProtKB	A0A0G4J5E3	GO:0003723	enables	RNA binding	Function	IEA
PBRA_002785	UniProtKB	A0A0G4J5E3	GO:0009982	enables	pseudouridine synthase activity	Function	IEA
PBRA_002785	UniProtKB	A0A0G4J5E3	GO:0016866	enables	intramolecular transferase activity	Function	IEA
PBRA_002785	UniProtKB	A0A0G4J5E3	GO:0001522	involved_in	pseudouridine synthesis	Process	IEA
PBRA_002785	UniProtKB	A0A0G4J5E3	GO:0009451	involved_in	RNA modification	Process	IEA
PBRA_002777	UniProtKB	A0A0G4J5H1	GO:0006464	involved_in	cellular protein modification process	Process	IEA
PBRA_002744	UniProtKB	A0A0G4J5I8	GO:0005086	enables	ARF guanyl-nucleotide exchange factor activity	Function	IEA
PBRA_002744	UniProtKB	A0A0G4J5I8	GO:0046872	enables	metal ion binding	Function	IEA
PBRA_002744	UniProtKB	A0A0G4J5I8	GO:0046872	enables	metal ion binding	Function	IEA
PBRA_002744	UniProtKB	A0A0G4J5I8	GO:0032012	involved_in	regulation of ARF protein signal transduction	Process	IEA
PBRA_002744	UniProtKB	A0A0G4J5I8	GO:0043547	involved_in	positive regulation of GTPase activity	Process	IEA
PBRA_002860	UniProtKB	A0A0G4J5L1	GO:0006810	involved_in	transport	Process	IEA
PBRA_002860	UniProtKB	A0A0G4J5L1	GO:0055085	involved_in	transmembrane transport	Process	IEA
PBRA_002860	UniProtKB	A0A0G4J5L1	GO:0016020	part_of	membrane	Component	IEA
PBRA_002860	UniProtKB	A0A0G4J5L1	GO:0016021	part_of	integral component of membrane	Component	IEA
PBRA_002779	UniProtKB	A0A0G4J5M0	GO:0010826	involved_in	negative regulation of centrosome duplication	Process	IEA
PBRA_002779	UniProtKB	A0A0G4J5M0	GO:0060271	involved_in	cilium assembly	Process	IEA
PBRA_002779	UniProtKB	A0A0G4J5M0	GO:0016020	part_of	membrane	Component	IEA
PBRA_002779	UniProtKB	A0A0G4J5M0	GO:0016021	part_of	integral component of membrane	Component	IEA
PBRA_002779	UniProtKB	A0A0G4J5M0	GO:0036038	part_of	MKS complex	Component	IEA
PBRA_002784	UniProtKB	A0A0G4J5M4	GO:0030150	involved_in	protein import into mitochondrial matrix	Process	IEA
PBRA_002784	UniProtKB	A0A0G4J5M4	GO:0005742	part_of	mitochondrial outer membrane translocase complex	Component	IEA
PBRA_002676	UniProtKB	A0A0G4J5R9	GO:0005509	enables	calcium ion binding	Function	IEA
PBRA_002608	UniProtKB	A0A0G4J5W2	GO:0016020	part_of	membrane	Component	IEA
PBRA_002608	UniProtKB	A0A0G4J5W2	GO:0016021	part_of	integral component of membrane	Component	IEA
PBRA_002761	UniProtKB	A0A0G4J5Z8	GO:0003676	enables	nucleic acid binding	Function	IEA
PBRA_002761	UniProtKB	A0A0G4J5Z8	GO:0046872	enables	metal ion binding	Function	IEA
PBRA_002668	UniProtKB	A0A0G4J616	GO:0016787	enables	hydrolase activity	Function	IEA
PBRA_002668	UniProtKB	A0A0G4J616	GO:0016788	enables	hydrolase activity, acting on ester bonds	Function	IEA
PBRA_002668	UniProtKB	A0A0G4J616	GO:0006397	involved_in	mRNA processing	Process	IEA
PBRA_009253	UniProtKB	A0A0G4J633	GO:0008270	enables	zinc ion binding	Function	IEA
PBRA_002708	UniProtKB	A0A0G4J658	GO:0000166	enables	nucleotide binding	Function	IEA
PBRA_002708	UniProtKB	A0A0G4J658	GO:0000166	enables	nucleotide binding	Function	IEA
PBRA_002708	UniProtKB	A0A0G4J658	GO:0005524	enables	ATP binding	Function	IEA
PBRA_002708	UniProtKB	A0A0G4J658	GO:0016787	enables	hydrolase activity	Function	IEA
PBRA_002708	UniProtKB	A0A0G4J658	GO:0046872	enables	metal ion binding	Function	IEA
PBRA_002708	UniProtKB	A0A0G4J658	GO:0016020	part_of	membrane	Component	IEA
PBRA_002708	UniProtKB	A0A0G4J658	GO:0016021	part_of	integral component of membrane	Component	IEA
PBRA_002708	UniProtKB	A0A0G4J658	GO:0016021	part_of	integral component of membrane	Component	IEA
PBRA_002748	UniProtKB	A0A0G4J688	GO:0006364	involved_in	rRNA processing	Process	IEA
PBRA_002748	UniProtKB	A0A0G4J688	GO:0032040	part_of	small-subunit processome	Component	IEA
PBRA_002918	UniProtKB	A0A0G4J6F2	GO:0008270	enables	zinc ion binding	Function	IEA
PBRA_002918	UniProtKB	A0A0G4J6F2	GO:0016491	enables	oxidoreductase activity	Function	IEA
PBRA_002918	UniProtKB	A0A0G4J6F2	GO:0046872	enables	metal ion binding	Function	IEA
PBRA_002918	UniProtKB	A0A0G4J6F2	GO:0055114	involved_in	oxidation-reduction process	Process	IEA
PBRA_002918	UniProtKB	A0A0G4J6F2	GO:0016020	part_of	membrane	Component	IEA
PBRA_002918	UniProtKB	A0A0G4J6F2	GO:0016021	part_of	integral component of membrane	Component	IEA
PBRA_002923	UniProtKB	A0A0G4J6F6	GO:0016020	part_of	membrane	Component	IEA
PBRA_002923	UniProtKB	A0A0G4J6F6	GO:0016021	part_of	integral component of membrane	Component	IEA
PBRA_002930	UniProtKB	A0A0G4J6I9	GO:0005509	enables	calcium ion binding	Function	IEA
PBRA_009262	UniProtKB	A0A0G4J6M5	GO:0031625	enables	ubiquitin protein ligase binding	Function	IEA
PBRA_009262	UniProtKB	A0A0G4J6M5	GO:0006511	involved_in	ubiquitin-dependent protein catabolic process	Process	IEA
PBRA_002957	UniProtKB	A0A0G4J6R7	GO:0016020	part_of	membrane	Component	IEA
PBRA_002957	UniProtKB	A0A0G4J6R7	GO:0016021	part_of	integral component of membrane	Component	IEA
PBRA_003057	UniProtKB	A0A0G4J701	GO:0016491	enables	oxidoreductase activity	Function	IEA
PBRA_003057	UniProtKB	A0A0G4J701	GO:0016491	enables	oxidoreductase activity	Function	IEA
PBRA_003057	UniProtKB	A0A0G4J701	GO:0055114	involved_in	oxidation-reduction process	Process	IEA
PBRA_003057	UniProtKB	A0A0G4J701	GO:0055114	involved_in	oxidation-reduction process	Process	IEA
PBRA_003057	UniProtKB	A0A0G4J701	GO:0016020	part_of	membrane	Component	IEA
PBRA_003057	UniProtKB	A0A0G4J701	GO:0016021	part_of	integral component of membrane	Component	IEA
PBRA_003178	UniProtKB	A0A0G4J731	GO:0016020	part_of	membrane	Component	IEA
PBRA_003178	UniProtKB	A0A0G4J731	GO:0016021	part_of	integral component of membrane	Component	IEA
PBRA_003210	UniProtKB	A0A0G4J783	GO:0016491	enables	oxidoreductase activity	Function	IEA
PBRA_003210	UniProtKB	A0A0G4J783	GO:0016491	enables	oxidoreductase activity	Function	IEA
PBRA_003210	UniProtKB	A0A0G4J783	GO:0016620	enables	oxidoreductase activity, acting on the aldehyde or oxo group of donors, NAD or NADP as acceptor	Function	IEA
PBRA_003210	UniProtKB	A0A0G4J783	GO:0008152	involved_in	metabolic process	Process	IEA
PBRA_003210	UniProtKB	A0A0G4J783	GO:0055114	involved_in	oxidation-reduction process	Process	IEA
PBRA_003210	UniProtKB	A0A0G4J783	GO:0055114	involved_in	oxidation-reduction process	Process	IEA
PBRA_003147	UniProtKB	A0A0G4J784	GO:0008270	enables	zinc ion binding	Function	IEA
PBRA_003147	UniProtKB	A0A0G4J784	GO:0046872	enables	metal ion binding	Function	IEA
PBRA_003147	UniProtKB	A0A0G4J784	GO:0016020	part_of	membrane	Component	IEA
PBRA_003147	UniProtKB	A0A0G4J784	GO:0016021	part_of	integral component of membrane	Component	IEA
PBRA_009329	UniProtKB	A0A0G4J794	GO:0004591	enables	oxoglutarate dehydrogenase (succinyl-transferring) activity	Function	IEA
PBRA_009329	UniProtKB	A0A0G4J794	GO:0016624	enables	oxidoreductase activity, acting on the aldehyde or oxo group of donors, disulfide as acceptor	Function	IEA
PBRA_009329	UniProtKB	A0A0G4J794	GO:0030976	enables	thiamine pyrophosphate binding	Function	IEA
PBRA_009329	UniProtKB	A0A0G4J794	GO:0006099	involved_in	tricarboxylic acid cycle	Process	IEA
PBRA_009329	UniProtKB	A0A0G4J794	GO:0008152	involved_in	metabolic process	Process	IEA
PBRA_009329	UniProtKB	A0A0G4J794	GO:0055114	involved_in	oxidation-reduction process	Process	IEA
PBRA_009375	UniProtKB	A0A0G4J7C4	GO:0003993	enables	acid phosphatase activity	Function	IEA
PBRA_009375	UniProtKB	A0A0G4J7C4	GO:0016311	involved_in	dephosphorylation	Process	IEA
PBRA_003050	UniProtKB	A0A0G4J7F3	GO:0016020	part_of	membrane	Component	IEA
PBRA_003050	UniProtKB	A0A0G4J7F3	GO:0016021	part_of	integral component of membrane	Component	IEA
PBRA_009458	UniProtKB	A0A0G4J7I2	GO:0004843	enables	thiol-dependent ubiquitin-specific protease activity	Function	IEA
PBRA_009458	UniProtKB	A0A0G4J7I2	GO:0036459	enables	thiol-dependent ubiquitinyl hydrolase activity	Function	IEA
PBRA_009458	UniProtKB	A0A0G4J7I2	GO:0006511	involved_in	ubiquitin-dependent protein catabolic process	Process	IEA
PBRA_009458	UniProtKB	A0A0G4J7I2	GO:0016579	involved_in	protein deubiquitination	Process	IEA
PBRA_003011	UniProtKB	A0A0G4J7M2	GO:0003824	enables	catalytic activity	Function	IEA
PBRA_003011	UniProtKB	A0A0G4J7M2	GO:0004553	enables	hydrolase activity, hydrolyzing O-glycosyl compounds	Function	IEA
PBRA_003011	UniProtKB	A0A0G4J7M2	GO:0004559	enables	alpha-mannosidase activity	Function	IEA
PBRA_003011	UniProtKB	A0A0G4J7M2	GO:0008270	enables	zinc ion binding	Function	IEA
PBRA_003011	UniProtKB	A0A0G4J7M2	GO:0015923	enables	mannosidase activity	Function	IEA
PBRA_003011	UniProtKB	A0A0G4J7M2	GO:0016787	enables	hydrolase activity	Function	IEA
PBRA_003011	UniProtKB	A0A0G4J7M2	GO:0016798	enables	hydrolase activity, acting on glycosyl bonds	Function	IEA
PBRA_003011	UniProtKB	A0A0G4J7M2	GO:0030246	enables	carbohydrate binding	Function	IEA
PBRA_003011	UniProtKB	A0A0G4J7M2	GO:0046872	enables	metal ion binding	Function	IEA
PBRA_003011	UniProtKB	A0A0G4J7M2	GO:0005975	involved_in	carbohydrate metabolic process	Process	IEA
PBRA_003011	UniProtKB	A0A0G4J7M2	GO:0006013	involved_in	mannose metabolic process	Process	IEA
PBRA_003011	UniProtKB	A0A0G4J7M2	GO:0008152	involved_in	metabolic process	Process	IEA
PBRA_003146	UniProtKB	A0A0G4J7W8	GO:0003676	enables	nucleic acid binding	Function	IEA
PBRA_003146	UniProtKB	A0A0G4J7W8	GO:0005524	enables	ATP binding	Function	IEA
PBRA_003375	UniProtKB	A0A0G4J831	GO:0043565	enables	sequence-specific DNA binding	Function	IEA
PBRA_003412	UniProtKB	A0A0G4J8B5	GO:0016020	part_of	membrane	Component	IEA
PBRA_003412	UniProtKB	A0A0G4J8B5	GO:0016021	part_of	integral component of membrane	Component	IEA
PBRA_003379	UniProtKB	A0A0G4J8D6	GO:0000166	enables	nucleotide binding	Function	IEA
PBRA_003379	UniProtKB	A0A0G4J8D6	GO:0005524	enables	ATP binding	Function	IEA
PBRA_003379	UniProtKB	A0A0G4J8D6	GO:0005524	enables	ATP binding	Function	IEA
PBRA_003379	UniProtKB	A0A0G4J8D6	GO:0016887	enables	ATPase activity	Function	IEA
PBRA_003379	UniProtKB	A0A0G4J8D6	GO:0042626	enables	ATPase activity, coupled to transmembrane movement of substances	Function	IEA
PBRA_003379	UniProtKB	A0A0G4J8D6	GO:0006810	involved_in	transport	Process	IEA
PBRA_003379	UniProtKB	A0A0G4J8D6	GO:0055085	involved_in	transmembrane transport	Process	IEA
PBRA_003379	UniProtKB	A0A0G4J8D6	GO:0016020	part_of	membrane	Component	IEA
PBRA_003379	UniProtKB	A0A0G4J8D6	GO:0016021	part_of	integral component of membrane	Component	IEA
PBRA_003379	UniProtKB	A0A0G4J8D6	GO:0016021	part_of	integral component of membrane	Component	IEA
PBRA_003457	UniProtKB	A0A0G4J8E7	GO:0016020	part_of	membrane	Component	IEA
PBRA_003457	UniProtKB	A0A0G4J8E7	GO:0016021	part_of	integral component of membrane	Component	IEA
PBRA_003468	UniProtKB	A0A0G4J8F4	GO:0005509	enables	calcium ion binding	Function	IEA
PBRA_003468	UniProtKB	A0A0G4J8F4	GO:0016746	enables	transferase activity, transferring acyl groups	Function	IEA
PBRA_003468	UniProtKB	A0A0G4J8F4	GO:0008152	involved_in	metabolic process	Process	IEA
PBRA_003468	UniProtKB	A0A0G4J8F4	GO:0016020	part_of	membrane	Component	IEA
PBRA_003468	UniProtKB	A0A0G4J8F4	GO:0016021	part_of	integral component of membrane	Component	IEA
PBRA_003409	UniProtKB	A0A0G4J8G2	GO:0003684	enables	damaged DNA binding	Function	IEA
PBRA_003409	UniProtKB	A0A0G4J8G2	GO:0006281	involved_in	DNA repair	Process	IEA
PBRA_003413	UniProtKB	A0A0G4J8G7	GO:0016020	part_of	membrane	Component	IEA
PBRA_003413	UniProtKB	A0A0G4J8G7	GO:0016021	part_of	integral component of membrane	Component	IEA
PBRA_003419	UniProtKB	A0A0G4J8H1	GO:0005509	enables	calcium ion binding	Function	IEA
PBRA_003419	UniProtKB	A0A0G4J8H1	GO:0046873	enables	metal ion transmembrane transporter activity	Function	IEA
PBRA_003419	UniProtKB	A0A0G4J8H1	GO:0030001	involved_in	metal ion transport	Process	IEA
PBRA_003419	UniProtKB	A0A0G4J8H1	GO:0055085	involved_in	transmembrane transport	Process	IEA
PBRA_003419	UniProtKB	A0A0G4J8H1	GO:0016020	part_of	membrane	Component	IEA
PBRA_003419	UniProtKB	A0A0G4J8H1	GO:0016020	part_of	membrane	Component	IEA
PBRA_003419	UniProtKB	A0A0G4J8H1	GO:0016021	part_of	integral component of membrane	Component	IEA
PBRA_003434	UniProtKB	A0A0G4J8I5	GO:0000166	enables	nucleotide binding	Function	IEA
PBRA_003434	UniProtKB	A0A0G4J8I5	GO:0000166	enables	nucleotide binding	Function	IEA
PBRA_003434	UniProtKB	A0A0G4J8I5	GO:0000287	enables	magnesium ion binding	Function	IEA
PBRA_003434	UniProtKB	A0A0G4J8I5	GO:0000287	enables	magnesium ion binding	Function	IEA
PBRA_003434	UniProtKB	A0A0G4J8I5	GO:0004012	enables	phospholipid-translocating ATPase activity	Function	IEA
PBRA_003434	UniProtKB	A0A0G4J8I5	GO:0004012	enables	phospholipid-translocating ATPase activity	Function	IEA
PBRA_003434	UniProtKB	A0A0G4J8I5	GO:0004012	enables	phospholipid-translocating ATPase activity	Function	IEA
PBRA_003434	UniProtKB	A0A0G4J8I5	GO:0005524	enables	ATP binding	Function	IEA
PBRA_003434	UniProtKB	A0A0G4J8I5	GO:0005524	enables	ATP binding	Function	IEA
PBRA_003434	UniProtKB	A0A0G4J8I5	GO:0005524	enables	ATP binding	Function	IEA
PBRA_003434	UniProtKB	A0A0G4J8I5	GO:0016787	enables	hydrolase activity	Function	IEA
PBRA_003434	UniProtKB	A0A0G4J8I5	GO:0046872	enables	metal ion binding	Function	IEA
PBRA_003434	UniProtKB	A0A0G4J8I5	GO:0015914	involved_in	phospholipid transport	Process	IEA
PBRA_003434	UniProtKB	A0A0G4J8I5	GO:0045332	involved_in	phospholipid translocation	Process	IEA
PBRA_003434	UniProtKB	A0A0G4J8I5	GO:0016020	part_of	membrane	Component	IEA
PBRA_003434	UniProtKB	A0A0G4J8I5	GO:0016020	part_of	membrane	Component	IEA
PBRA_003434	UniProtKB	A0A0G4J8I5	GO:0016021	part_of	integral component of membrane	Component	IEA
PBRA_003434	UniProtKB	A0A0G4J8I5	GO:0016021	part_of	integral component of membrane	Component	IEA
PBRA_009533	UniProtKB	A0A0G4J8J5	GO:0016788	enables	hydrolase activity, acting on ester bonds	Function	IEA
PBRA_003489	UniProtKB	A0A0G4J8M7	GO:0046872	enables	metal ion binding	Function	IEA
PBRA_003376	UniProtKB	A0A0G4J8T5	GO:0045454	involved_in	cell redox homeostasis	Process	IEA
PBRA_003376	UniProtKB	A0A0G4J8T5	GO:0005623	part_of	cell	Component	IEA
PBRA_003376	UniProtKB	A0A0G4J8T5	GO:0016020	part_of	membrane	Component	IEA
PBRA_003376	UniProtKB	A0A0G4J8T5	GO:0016021	part_of	integral component of membrane	Component	IEA
PBRA_003416	UniProtKB	A0A0G4J8V7	GO:0004252	enables	serine-type endopeptidase activity	Function	IEA
PBRA_003416	UniProtKB	A0A0G4J8V7	GO:0008236	enables	serine-type peptidase activity	Function	IEA
PBRA_003416	UniProtKB	A0A0G4J8V7	GO:0070008	enables	serine-type exopeptidase activity	Function	IEA
PBRA_003416	UniProtKB	A0A0G4J8V7	GO:0006508	involved_in	proteolysis	Process	IEA
PBRA_003398	UniProtKB	A0A0G4J8Z7	GO:0016757	enables	transferase activity, transferring glycosyl groups	Function	IEA
PBRA_003398	UniProtKB	A0A0G4J8Z7	GO:0016020	part_of	membrane	Component	IEA
PBRA_003398	UniProtKB	A0A0G4J8Z7	GO:0016021	part_of	integral component of membrane	Component	IEA
PBRA_003428	UniProtKB	A0A0G4J908	GO:0007165	involved_in	signal transduction	Process	IEA
PBRA_003463	UniProtKB	A0A0G4J922	GO:0042147	involved_in	retrograde transport, endosome to Golgi	Process	IEA
PBRA_003463	UniProtKB	A0A0G4J922	GO:0005829	part_of	cytosol	Component	IEA
PBRA_009384	UniProtKB	A8E088	GO:0004252	enables	serine-type endopeptidase activity	Function	IEA
PBRA_009384	UniProtKB	A8E088	GO:0008233	enables	peptidase activity	Function	IEA
PBRA_009384	UniProtKB	A8E088	GO:0008236	enables	serine-type peptidase activity	Function	IEA
PBRA_009384	UniProtKB	A8E088	GO:0008236	enables	serine-type peptidase activity	Function	IEA
PBRA_009384	UniProtKB	A8E088	GO:0016787	enables	hydrolase activity	Function	IEA
PBRA_009384	UniProtKB	A8E088	GO:0006508	involved_in	proteolysis	Process	IEA
PBRA_009384	UniProtKB	A8E088	GO:0006508	involved_in	proteolysis	Process	IEA
PBRA_009384	UniProtKB	A8E088	GO:0016020	part_of	membrane	Component	IEA
PBRA_009384	UniProtKB	A8E088	GO:0016021	part_of	integral component of membrane	Component	IEA
