# Supplementary material for: Genotyping of Plasmodiophora brassicae reveals the presence of distinct populations
Source: BMC Genomics. 2018 Apr 16;19:254. doi: 10.1186/s12864-018-4658-1 (PMC5902848; doi:10.1186/s12864-018-4658-1)
Supplement: Supplementary file 3 — Genes containing genetic variants that caused nonsynonymous mutations and distinguished Plasmodiophora brassicae isolates that were virulent on clubroot resistant canola from isolates that were avirulent on clubroot resistant canola, and which lack gene ontology annotation. (TXT 3 kb) [file 12864_2018_4658_MOESM3_ESM.txt]

PBRA_000025
PBRA_000035
PBRA_000106
PBRA_000115
PBRA_000218
PBRA_000230
PBRA_000231
PBRA_000264
PBRA_000277
PBRA_000280
PBRA_000342
PBRA_000360
PBRA_000405
PBRA_000407
PBRA_000428
PBRA_000592
PBRA_000599
PBRA_000600
PBRA_000616
PBRA_000624
PBRA_000669
PBRA_000759
PBRA_000761
PBRA_000804
PBRA_000826
PBRA_000844
PBRA_000855
PBRA_000888
PBRA_000928
PBRA_000930
PBRA_000934
PBRA_001027
PBRA_001029
PBRA_001115
PBRA_001209
PBRA_001292
PBRA_001765
PBRA_001784
PBRA_001785
PBRA_001973
PBRA_002080
PBRA_002151
PBRA_002156
PBRA_002158
PBRA_002167
PBRA_002177
PBRA_002309
PBRA_002317
PBRA_002355
PBRA_002400
PBRA_002405
PBRA_002406
PBRA_002414
PBRA_002466
PBRA_002468
PBRA_002479
PBRA_002491
PBRA_002492
PBRA_002497
PBRA_002532
PBRA_002539
PBRA_002650
PBRA_002701
PBRA_002704
PBRA_002741
PBRA_002754
PBRA_002756
PBRA_002762
PBRA_002763
PBRA_002765
PBRA_002769
PBRA_002770
PBRA_002809
PBRA_002813
PBRA_002831
PBRA_002833
PBRA_002917
PBRA_002995
PBRA_002996
PBRA_003066
PBRA_003079
PBRA_003080
PBRA_003137
PBRA_003138
PBRA_003195
PBRA_003305
PBRA_003464
PBRA_003466
PBRA_003469
PBRA_003471
PBRA_003498
PBRA_003605
PBRA_003802
PBRA_003900
PBRA_003975
PBRA_003990
PBRA_004093
PBRA_004095
PBRA_004242
PBRA_004247
PBRA_004251
PBRA_004258
PBRA_004268
PBRA_004270
PBRA_004319
PBRA_004370
PBRA_004388
PBRA_004414
PBRA_004600
PBRA_004731
PBRA_004738
PBRA_004797
PBRA_004971
PBRA_004995
PBRA_005066
PBRA_005073
PBRA_005120
PBRA_005139
PBRA_005227
PBRA_005232
PBRA_005238
PBRA_005251
PBRA_005261
PBRA_005266
PBRA_005287
PBRA_005379
PBRA_005411
PBRA_005424
PBRA_005445
PBRA_005503
PBRA_005522
PBRA_005534
PBRA_005624
PBRA_005660
PBRA_005730
PBRA_005768
PBRA_005808
PBRA_005852
PBRA_005885
PBRA_006076
PBRA_006220
PBRA_006232
PBRA_006259
PBRA_006266
PBRA_006341
PBRA_006380
PBRA_006384
PBRA_006421
PBRA_006468
PBRA_006481
PBRA_006494
PBRA_006495
PBRA_006496
PBRA_006572
PBRA_006649
PBRA_006740
PBRA_006751
PBRA_006815
PBRA_006825
PBRA_006887
PBRA_006891
PBRA_006913
PBRA_006929
PBRA_006932
PBRA_007030
PBRA_007031
PBRA_007051
PBRA_007154
PBRA_007190
PBRA_007196
PBRA_007281
PBRA_007363
PBRA_007410
PBRA_007463
PBRA_007483
PBRA_007488
PBRA_007490
PBRA_007521
PBRA_007566
PBRA_007601
PBRA_007630
PBRA_007640
PBRA_007649
PBRA_007702
PBRA_007748
PBRA_007759
PBRA_007763
PBRA_007767
PBRA_007838
PBRA_007864
PBRA_007866
PBRA_007875
PBRA_007978
PBRA_008034
PBRA_008038
PBRA_008064
PBRA_008068
PBRA_008080
PBRA_008088
PBRA_008149
PBRA_008219
PBRA_008228
PBRA_008261
PBRA_008284
PBRA_008286
PBRA_008419
PBRA_008450
PBRA_008479
PBRA_008544
PBRA_008580
PBRA_008587
PBRA_008663
PBRA_008760
PBRA_008779
PBRA_008881
PBRA_008885
PBRA_008888
PBRA_009008
PBRA_009011
PBRA_009014
PBRA_009065
PBRA_009125
PBRA_009160
PBRA_009183
PBRA_009249
PBRA_009250
PBRA_009256
PBRA_009259
PBRA_009261
PBRA_009270
PBRA_009311
PBRA_009371
PBRA_009404
PBRA_009472
PBRA_009585
PBRA_009602
PBRA_009634
PBRA_009646
PBRA_009653
PBRA_009724
